# Supplementary material for: Carbon-anchoring synthesis of Pt1Ni1@Pt/C core-shell catalysts for stable oxygen reduction reaction
Source: Nat Commun. 2024 Nov 1;15:9458. doi: 10.1038/s41467-024-53808-y (PMC11530681; doi:10.1038/s41467-024-53808-y)
Supplement: Supplementary file 3 — Source data [file 41467_2024_53808_MOESM3_ESM.xlsx]

## Sheet: Figure 1c
Figure 1c
	Data 1	Number	Size(nm)
		1	3.652
		2	2.738
		3	2.498
		4	2.587
		5	2.763
		6	2.047
		7	3.323
		8	2.932
		9	3.185
		10	2.615
		11	2.369
		12	1.834
		13	2.383
		14	2.228
		15	3.831
		16	2.306
		17	4.141
		18	2.448
		19	3.489
		20	1.975
		21	3.493
		22	2.474
		23	2.015
		24	2.297
		25	2.79
		26	2.092
		27	3.14
		28	2.332
		29	2.246
		30	2.457
		31	2.415
		32	1.66
		33	2.221
		34	2.84
		35	1.94
		36	3.516
		37	3.39
		38	1.706
		39	1.985
		40	1.767
		41	3.376
		42	3.465
		43	3.309
		44	3.181
		45	1.392
		46	1.705
		47	2.152
		48	2.985
		49	2.692
		50	2.568
		51	3.493
		52	2.354
		53	2.997
		54	3.384
		55	2.271
		56	2.015
		57	3.587
		58	2.892
		59	2.871
		60	3.061
		61	2.918
		62	3.572
		63	3.133
		64	3.362
		65	3.108
		66	2.228
		67	4.067
		68	2.287
		69	1.675
		70	1.149
		71	2.854
		72	2.369
		73	1.975
		74	2.448
		75	2.171
		76	2.354
		77	1.723
		78	2.283
		79	2.564
		80	2.754
		81	2.744
		82	2.48
		83	2.898
		84	2.339
		85	2.26
		86	2.36
		87	2.042
		88	2.334
		89	3.815
		90	2.554
		91	2.659
		92	2.678
		93	2.686
		94	2.232
		95	2.612
		96	1.951
		97	2.377
		98	3.143
		99	2.074
		100	2.357
		101	2.017
		102	2.278
		103	2.912
		104	2.393
		105	2.514
		106	2.418
		107	3.236
		108	2.093
		109	3.449
		110	3.94
		111	2.515
		112	3.52
		113	3.231
		114	2.33
		115	1.806
		116	1.752
		117	1.745
		118	2.278
		119	3.361
		120	3.763
		121	3.076
		122	2.776
		123	2.661
		124	2.365
		125	2.776
		126	2.742
		127	3.303
		128	1.701
		129	3.232
		130	3.401
		131	2.561
		132	1.973
		133	2.317
		134	3.128
		135	2.215
		136	2.531
		137	3.073
		138	2.646
		139	2.346
		140	3.303
		141	2.599
		142	2.994
		143	2.407
		144	2.894
		145	2.228
		146	2.439
		147	2.617
		148	2.943
		149	2.261
		150	2.912
		151	2.858
		152	2.31
		153	2.849
		154	2.87
		155	1.924
		156	2.228
		157	1.68
		158	2.068
		159	2.709
		160	1.851
		161	2.835
		162	2.39
		163	3.109
		164	2.742
		165	3.141
		166	1.917
		167	2.884
		168	2.216
		169	3.325
		170	2.672
		171	2.605
		172	1.771
		173	1.492
		174	1.752
		175	1.601
		176	2.199
		177	1.909
		178	2.448
		179	1.65
		180	2.773
		181	3.325
		182	1.707
		183	2.764
		184	2.235
		185	3.169
		186	2.559
		187	2.705
		188	2.836
		189	3.08
		190	3.504
		191	2.987
		192	3.449
		193	2.632
		194	2.512
		195	2.559
		196	2.238
		197	2.685
		198	1.775
		199	3.208
		200	3.23
		201	2.326
		202	2.914
		203	2.811
		204	1.618
		205	1.796
		206	3.185
		207	3.361
		208	2.505
		209	3.431
		210	2.573
		211	1.328
		212	2.716
		213	3.089
		214	1.763
		215	1.934
		216	2.349
		217	2.34
		218	3.853
		219	2.622
		220	2.443
		221	1.315
		222	1.925
		223	2.417
		224	2.464
		225	2.284
		226	2.765
		227	1.675
		228	1.847
		229	2.054
		230	2.857
		231	2.228
		232	2.284
		233	2.921
		234	2.494
		235	2.482
		236	2.04
		237	3.609
		238	3.609
		239	2.875
		240	3.386
		241	3.146
		242	2.389
		243	2.358
		244	2.763
		245	1.688
		246	2.727
		247	2.104
		248	3.444
		249	2.213
		250	2.442
		251	2.341
		252	1.969
		253	3.056
		254	2.304
		255	3.341
		256	2.461
		257	2.48
		258	2.378
		259	2.378
		260	2.378
		261	2.478
		262	2.478
		263	2.517
		264	2.517
		265	3.495
		266	3.781
		267	3.781
		268	2.819
		269	2.819
		270	2.62
		271	2.243
		272	2.315
		273	3.183
		274	3.183
		275	2.674

## Sheet: Figure 2a
Figure 2a
	Data 1	Raman Shift(eV)	Intensity(a.u.)	Intensity(a.u.)	Intensity(a.u.)	Intensity(a.u.)	Intensity(a.u.)	Intensity(a.u.)	Intensity(a.u.)
	F-C	2306.41	40.6081	40.702	40.7716	40.7414	40.8384	40.6081	41.2292
		2304.71	40.7905	40.8848	40.9546	40.9245	41.0218	40.7905	41.4141
		2303.02	40.9622	41.0568	41.1268	41.0968	41.1945	40.9622	41.5884
		2301.32	40.446	40.541	40.6112	40.5813	40.6793	40.446	41.0748
		2299.63	38.9664	39.0618	39.1321	39.1024	39.2007	38.9664	39.5977
		2297.93	37.8942	37.9899	38.0605	38.0308	38.1295	37.8942	38.5281
		2296.24	38.1185	38.2146	38.2853	38.2558	38.3548	38.1185	38.755
		2294.54	38.2824	38.3788	38.4497	38.4203	38.5198	38.2824	38.9214
		2292.85	38.9985	39.0953	39.1664	39.1371	39.2369	38.9985	39.6401
		2291.15	39.8464	39.9435	40.0148	39.9857	40.0858	39.8464	40.4906
		2289.46	40.0705	40.168	40.2395	40.2105	40.3109	40.0705	40.7174
		2287.76	40.9588	41.0566	41.1283	41.0996	41.2002	40.9588	41.6083
		2286.07	40.5507	40.6489	40.7208	40.6922	40.7931	40.5507	41.2029
		2284.37	39.4308	39.5294	39.6014	39.5731	39.6742	39.4308	40.0857
		2282.68	38.0495	38.1484	38.2206	38.1925	38.2939	38.0495	38.707
		2280.98	37.8016	37.9009	37.9733	37.9454	38.047	37.8016	38.4618
		2279.29	37.8584	37.958	38.0306	38.003	38.1049	37.8584	38.5213
		2277.59	38.4992	38.5992	38.672	38.6445	38.7467	38.4992	39.1647
		2275.9	38.9263	39.0266	39.0996	39.0724	39.1748	38.9263	39.5945
		2274.2	39.1062	39.2069	39.2801	39.253	39.3557	39.1062	39.7771
		2272.51	39.8131	39.9141	39.9875	39.9607	40.0636	39.8131	40.4866
		2270.81	39.5218	39.6232	39.6967	39.6701	39.7733	39.5218	40.198
		2269.12	39.3646	39.4664	39.5401	39.5137	39.6171	39.3646	40.0435
		2267.42	38.9844	39.0865	39.1604	39.1343	39.2379	38.9844	39.6659
		2265.73	38.7559	38.8584	38.9325	38.9065	39.0104	38.7559	39.4401
		2264.03	39.8945	39.9974	40.0716	40.0459	40.1501	39.8945	40.5816
		2262.34	39.9903	40.0936	40.168	40.1424	40.2473	39.9903	40.6804
		2260.64	39.6839	39.7876	39.8621	39.8368	39.9422	39.6839	40.377
		2258.95	39.2009	39.305	39.3796	39.3546	39.4605	39.2009	39.8971
		2257.25	38.8519	38.9564	39.0312	39.0065	39.1128	38.8519	39.5513
		2255.56	38.3974	38.5023	38.5774	38.5529	38.6596	38.3974	39.1001
		2253.86	38.5652	38.6705	38.7459	38.7216	38.8287	38.5652	39.2711
		2252.17	39.7012	39.807	39.8826	39.8584	39.966	39.7012	40.4104
		2250.47	39.7149	39.821	39.897	39.873	39.981	39.7149	40.4274
		2248.78	40.8297	40.9363	41.0125	40.9887	41.0971	40.8297	41.5455
		2247.08	41.1092	41.2162	41.2927	41.2691	41.3779	41.1092	41.8283
		2245.39	40.7589	40.8663	40.9431	40.9196	41.029	40.7589	41.4813
		2243.69	39.8881	39.9959	40.073	40.0497	40.1595	39.8881	40.6138
		2242	39.9235	40.0317	40.1091	40.086	40.1962	39.9235	40.6525
		2240.3	40.2012	40.3098	40.3875	40.3646	40.4752	40.2012	40.9335
		2238.61	40.5004	40.6094	40.6874	40.6646	40.7757	40.5004	41.236
		2236.91	40.7524	40.8618	40.9402	40.9175	41.029	40.7524	41.4913
		2235.22	41.6487	41.7585	41.8372	41.8147	41.9266	41.6487	42.3909
		2233.52	41.8822	41.9924	42.0714	42.0491	42.1614	41.8822	42.6277
		2231.83	42.0847	42.1953	42.2746	42.2524	42.3653	42.0847	42.8334
		2230.13	42.477	42.588	42.6676	42.6456	42.7589	42.477	43.229
		2228.44	42.5392	42.6506	42.7305	42.7088	42.8224	42.5392	43.2947
		2226.74	42.0503	42.1622	42.2423	42.2209	42.3348	42.0503	42.8093
		2225.05	41.4143	41.5266	41.607	41.5859	41.7001	41.4143	42.1768
		2223.35	40.4355	40.5483	40.6289	40.6082	40.7226	40.4355	41.2015
		2221.66	39.6206	39.7339	39.8147	39.7943	39.909	39.6206	40.39
		2219.96	39.4344	39.5481	39.6292	39.6091	39.7241	39.4344	40.2073
		2218.27	40.2451	40.3593	40.4406	40.4208	40.5361	40.2451	41.0215
		2216.57	40.8427	40.9573	41.0389	41.0194	41.135	40.8427	41.6226
		2214.88	42.1757	42.2908	42.3726	42.3534	42.4693	42.1757	42.9591
		2213.18	42.3777	42.4933	42.5753	42.5565	42.6727	42.3777	43.1646
		2211.49	42.8583	42.9743	43.0566	43.0381	43.1546	42.8583	43.6487
		2209.79	41.7295	41.846	41.9285	41.9103	42.0271	41.7295	42.5234
		2208.1	40.7659	40.8828	40.9656	40.9477	41.0648	40.7659	41.5633
		2206.4	40.0271	40.1445	40.2275	40.2099	40.3273	40.0271	40.828
		2204.71	39.3035	39.4214	39.5046	39.4873	39.605	39.3035	40.1079
		2203.01	39.548	39.6663	39.7498	39.7329	39.8508	39.548	40.3559
		2201.32	38.5672	38.686	38.7697	38.7531	38.8713	38.5672	39.3785
		2199.62	39.0467	39.166	39.2499	39.2336	39.3522	39.0467	39.8616
		2197.93	39.8762	39.9959	40.0801	40.0643	40.1835	39.8762	40.6952
		2196.23	41.1232	41.2434	41.3278	41.3124	41.4322	41.1232	41.9463
		2194.54	41.7093	41.8299	41.9147	41.8997	42.0201	41.7093	42.5365
		2192.84	42.1959	42.317	42.4019	42.3875	42.5084	42.1959	43.0272
		2191.15	41.9199	42.0415	42.1267	42.1127	42.2341	41.9199	42.7553
		2189.45	40.5931	40.7152	40.8006	40.7871	40.9091	40.5931	41.4327
		2187.76	41.0215	41.1441	41.2297	41.2167	41.3392	41.0215	41.8652
		2186.06	40.5003	40.6234	40.7092	40.6967	40.8198	40.5003	41.3482
		2184.37	39.1236	39.2473	39.3332	39.3212	39.4448	39.1236	39.9757
		2182.67	37.9156	38.0398	38.1259	38.1144	38.2386	37.9156	38.7718
		2180.98	38.5024	38.6271	38.7134	38.7024	38.8271	38.5024	39.3628
		2179.28	39.0023	39.1275	39.214	39.2035	39.3287	39.0023	39.8669
		2177.59	39.903	40.0288	40.1154	40.1054	40.2312	39.903	40.7717
		2175.89	40.3714	40.4977	40.5845	40.575	40.7013	40.3714	41.2443
		2174.2	40.6753	40.8021	40.8891	40.8801	41.007	40.6753	41.5524
		2172.5	41.238	41.3654	41.4526	41.444	41.5714	41.238	42.1193
		2170.81	41.123	41.2509	41.3385	41.3302	41.4582	41.123	42.0087
		2169.11	41.7386	41.867	41.9551	41.947	42.0755	41.7386	42.6287
		2167.42	41.227	41.3559	41.4444	41.4367	41.5656	41.227	42.1217
		2165.72	38.5692	38.6987	38.7875	38.7803	38.9096	38.5692	39.4685
		2164.03	38.2862	38.4162	38.5055	38.4987	38.6283	38.2862	39.1901
		2162.33	38.6632	38.7937	38.8834	38.8772	39.0071	38.6632	39.5717
		2160.64	38.1136	38.2447	38.3347	38.329	38.4592	38.1136	39.0268
		2158.94	37.9754	38.107	38.1975	38.1922	38.3227	37.9754	38.8932
		2157.25	38.3314	38.4635	38.5544	38.5496	38.6805	38.3314	39.2538
		2155.55	38.0282	38.1609	38.2521	38.2478	38.379	38.0282	38.9552
		2153.86	39.1682	39.3014	39.3931	39.3892	39.5208	39.1682	40.0998
		2152.16	40.4978	40.6315	40.7236	40.7202	40.8521	40.4978	41.4341
		2150.47	41.1299	41.2642	41.3567	41.3537	41.486	41.1299	42.0709
		2148.77	41.4987	41.6336	41.7264	41.724	41.8565	41.4987	42.4444
		2147.08	40.6707	40.8062	40.8993	40.8974	41.0302	40.6707	41.6211
		2145.38	40.641	40.7772	40.8706	40.8691	41.0023	40.641	41.5961
		2143.69	40.563	40.6998	40.7935	40.7925	40.926	40.563	41.5228
		2141.99	39.4574	39.5948	39.6888	39.6883	39.8222	39.4574	40.4219
		2140.3	39.5469	39.6849	39.7793	39.7792	39.9134	39.5469	40.5161
		2138.6	39.2469	39.3855	39.4802	39.4806	39.6151	39.2469	40.2208
		2136.91	38.8361	38.9753	39.0703	39.0714	39.2061	38.8361	39.8149
		2135.21	38.7045	38.8443	38.9397	38.9415	39.0763	38.7045	39.6883
		2133.52	39.0848	39.2252	39.3209	39.3235	39.459	39.0848	40.0743
		2131.82	39.243	39.3841	39.48	39.4834	39.6196	39.243	40.2381
		2130.13	38.945	39.0867	39.183	39.1871	39.324	38.945	39.9457
		2128.43	39.3046	39.4469	39.5435	39.5484	39.686	39.3046	40.3109
		2126.74	38.5753	38.7182	38.8151	38.8208	38.9591	38.5753	39.5873
		2125.04	38.9182	39.0617	39.159	39.1654	39.3044	38.9182	39.9358
		2123.35	39.1185	39.2626	39.3602	39.3674	39.507	39.1185	40.1417
		2121.65	39.522	39.6667	39.7647	39.7726	39.9129	39.522	40.5509
		2119.96	39.276	39.4213	39.5196	39.5282	39.6693	39.276	40.3105
		2118.26	39.3283	39.4742	39.5728	39.5823	39.724	39.3283	40.3684
		2116.57	39.7404	39.8869	39.9858	39.996	40.1385	39.7404	40.7861
		2114.87	40.2955	40.4427	40.5419	40.5528	40.696	40.2955	41.3469
		2113.18	40.3205	40.4683	40.5678	40.5795	40.7234	40.3205	41.3775
		2111.48	40.6423	40.7908	40.8906	40.903	41.0476	40.6423	41.7051
		2109.79	41.0837	41.233	41.3329	41.3461	41.4913	41.0837	42.1522
		2108.09	41.3034	41.4534	41.5535	41.5675	41.7134	41.3034	42.3776
		2106.4	41.8023	41.953	42.0534	42.0683	42.2147	41.8023	42.8825
		2104.7	41.7143	41.8657	41.9663	41.9823	42.1291	41.7143	42.8005
		2103.01	40.3839	40.536	40.6368	40.654	40.8011	40.3839	41.4762
		2101.31	39.4433	39.5961	39.6972	39.7154	39.8629	39.4433	40.5417
		2099.62	39.5974	39.7509	39.8522	39.8716	40.0194	39.5974	40.7019
		2097.92	39.1389	39.2931	39.3946	39.4151	39.5633	39.1389	40.2495
		2096.23	39.5252	39.6801	39.7819	39.8035	39.952	39.5252	40.6418
		2094.53	39.1763	39.3319	39.4339	39.4566	39.6054	39.1763	40.299
		2092.84	38.8824	39.0388	39.1409	39.1648	39.3139	38.8824	40.0112
		2091.14	39.4357	39.5928	39.6952	39.7201	39.8696	39.4357	40.5706
		2089.45	39.1191	39.2769	39.3795	39.4056	39.5554	39.1191	40.2601
		2087.75	39.7807	39.9392	40.0423	40.0692	40.2194	39.7807	40.928
		2086.06	40.2954	40.4546	40.5583	40.586	40.7365	40.2954	41.4491
		2084.36	40.5721	40.732	40.8362	40.8647	41.0156	40.5721	41.7322
		2082.67	41.4926	41.6532	41.758	41.7873	41.9385	41.4926	42.6592
		2080.97	41.288	41.4493	41.5547	41.5847	41.7362	41.288	42.461
		2079.28	41.3583	41.5204	41.6263	41.6571	41.8089	41.3583	42.5377
		2077.58	41.225	41.3878	41.4943	41.5258	41.678	41.225	42.4109
		2075.89	41.605	41.7685	41.8755	41.9081	42.0604	41.605	42.7975
		2074.19	40.9279	41.0922	41.1997	41.2335	41.3857	40.9279	42.1274
		2072.5	41.7436	41.9087	42.0167	42.0517	42.2038	41.7436	42.9502
		2070.8	41.3337	41.4997	41.6081	41.6443	41.7964	41.3337	42.5474
		2069.11	41.0819	41.2487	41.3576	41.395	41.548	41.0819	42.3036
		2067.41	40.6632	40.8308	40.9402	40.9789	41.1327	40.6632	41.8929
		2065.72	40.4135	40.582	40.6917	40.7317	40.8864	40.4135	41.6513
		2064.02	41.0921	41.2614	41.3716	41.4128	41.5684	41.0921	42.3379
		2062.33	41.8529	42.023	42.1337	42.1761	42.3326	41.8529	43.1067
		2060.63	41.0301	41.2011	41.3122	41.3558	41.5132	41.0301	42.292
		2058.94	41.6334	41.8052	41.9168	41.9616	42.1199	41.6334	42.9033
		2057.24	41.5847	41.7574	41.8693	41.9154	42.0746	41.5847	42.8627
		2055.55	41.704	41.8775	41.9899	42.0372	42.1974	41.704	42.99
		2053.85	42.5935	42.7678	42.8807	42.9292	43.0903	42.5935	43.8875
		2052.16	43.1028	43.2779	43.3913	43.441	43.603	43.1028	44.4049
		2050.46	42.6722	42.8482	42.962	43.013	43.1758	42.6722	43.9823
		2048.77	43.0064	43.1832	43.2975	43.3497	43.5134	43.0064	44.3245
		2047.07	42.803	42.9806	43.0953	43.1488	43.3134	42.803	44.1292
		2045.38	42.5246	42.7031	42.8182	42.8732	43.0384	42.5246	43.8591
		2043.68	41.8869	42.0662	42.1818	42.2386	42.4041	41.8869	43.23
		2041.99	42.0459	42.2261	42.3421	42.4007	42.5665	42.0459	43.3977
		2040.29	43.3372	43.5182	43.6347	43.6951	43.8612	43.3372	44.6977
		2038.6	45.025	45.2068	45.3238	45.3861	45.5524	45.025	46.3941
		2036.9	45.4277	45.6104	45.7277	45.7919	45.9585	45.4277	46.8055
		2035.21	45.2643	45.448	45.5656	45.6316	45.7985	45.2643	46.6509
		2033.51	44.0973	44.282	44.3999	44.4678	44.635	44.0973	45.4927
		2031.82	41.3895	41.5752	41.6934	41.7631	41.9306	41.3895	42.7937
		2030.12	39.6247	39.8114	39.9299	40.0014	40.1692	39.6247	41.0377
		2028.43	38.512	38.6997	38.8184	38.8919	39.0599	38.512	39.9338
		2026.73	37.0769	37.2655	37.3846	37.4599	37.6282	37.0769	38.5076
		2025.04	37.7252	37.9148	38.0342	38.1113	38.2799	37.7252	39.1647
		2023.34	38.3512	38.5418	38.6615	38.7405	38.9093	38.3512	39.7995
		2021.65	39.9907	40.1823	40.3023	40.3831	40.5522	39.9907	41.4478
		2019.95	40.4042	40.5968	40.7171	40.7997	40.9691	40.4042	41.8701
		2018.26	40.973	41.1666	41.2871	41.3716	41.5413	40.973	42.4477
		2016.56	40.5118	40.7064	40.8272	40.9136	41.0835	40.5118	41.9953
		2014.87	39.822	40.0176	40.1387	40.2272	40.3972	39.822	41.3146
		2013.17	39.3031	39.4997	39.6211	39.7122	39.8817	39.3031	40.8054
		2011.48	39.5249	39.7224	39.8442	39.938	40.1069	39.5249	41.0368
		2009.78	40.4754	40.6739	40.796	40.8925	41.0608	40.4754	41.9969
		2008.09	40.5227	40.7222	40.8445	40.9438	41.1115	40.5227	42.0539
		2006.39	40.3241	40.5246	40.6472	40.7491	40.9163	40.3241	41.865
		2004.7	40.8626	41.0641	41.187	41.2916	41.46	40.8626	42.4149
		2003	40.4411	40.6436	40.7673	40.8741	41.0436	40.4411	42.0052
		2001.31	40.5104	40.7139	40.8384	40.9473	41.118	40.5104	42.0864
		1999.61	39.6265	39.831	39.9563	40.0674	40.2392	39.6265	41.2144
		1997.92	39.8373	40.0429	40.169	40.2822	40.4552	39.8373	41.4373
		1996.22	39.5968	39.8036	39.9303	40.0456	40.2198	39.5968	41.2089
		1994.53	39.1301	39.3381	39.4654	39.5829	39.7582	39.1301	40.7543
		1992.83	39.0272	39.2364	39.3643	39.484	39.6605	39.0272	40.6635
		1991.14	39.4142	39.6245	39.7532	39.8749	40.0526	39.4142	41.0626
		1989.44	38.3442	38.5557	38.685	38.8089	38.9877	38.3442	40.0047
		1987.75	38.1758	38.3885	38.5184	38.6445	38.8244	38.1758	39.8484
		1986.05	39.3842	39.5981	39.7287	39.8569	40.038	39.3842	41.069
		1984.36	40.6926	40.9077	41.0389	41.1695	41.3515	40.6926	42.3898
		1982.66	41.1269	41.3431	41.475	41.609	41.7909	41.1269	42.8374
		1980.97	41.7177	41.9351	42.0677	42.2049	42.3869	41.7177	43.4414
		1979.27	41.6613	41.8799	42.0131	42.1537	42.3356	41.6613	43.3983
		1977.58	42.0048	42.2246	42.3584	42.5023	42.6842	42.0048	43.7551
		1975.88	41.6559	41.8769	42.0113	42.1585	42.3404	41.6559	43.4195
		1974.19	41.9413	42.1634	42.2986	42.4491	42.631	41.9413	43.7182
		1972.49	42.0061	42.2294	42.3652	42.519	42.6902	42.0061	43.7856
		1970.8	41.6353	41.8598	41.9962	42.1534	42.3246	41.6353	43.4281
		1969.1	42.6681	42.8938	43.0309	43.1913	43.3626	42.6681	44.4743
		1967.41	43.3111	43.538	43.6757	43.8394	44.0109	43.3111	45.1307
		1965.71	42.6737	42.9018	43.0401	43.2072	43.3788	42.6737	44.5068
		1964.02	40.697	40.9263	41.0652	41.2356	41.4075	40.697	42.5436
		1962.32	38.6439	38.8743	39.014	39.1877	39.3599	38.6439	40.5042
		1960.63	37.5467	37.7784	37.9186	38.0956	38.2682	37.5467	39.4207
		1958.93	37.2737	37.5068	37.6474	37.8277	38.0008	37.2737	39.1617
		1957.24	36.698	36.9325	37.0736	37.2572	37.4308	36.698	38.6001
		1955.54	37.062	37.298	37.4394	37.6263	37.8005	37.062	38.9782
		1953.85	38.0295	38.2669	38.4087	38.5993	38.7739	38.0295	39.9603
		1952.15	39.1124	39.3512	39.4935	39.689	39.8626	39.1124	41.0591
		1950.46	40.013	40.2532	40.3959	40.5964	40.7692	40.013	41.9758
		1948.76	40.4999	40.7416	40.8846	41.0902	41.2621	40.4999	42.4788
		1947.07	40.3203	40.5634	40.7069	40.9174	41.0886	40.3203	42.3154
		1945.37	40.4048	40.6493	40.7932	41.0087	41.1793	40.4048	42.4161
		1943.68	40.9268	41.1728	41.317	41.5376	41.7075	40.9268	42.9545
		1941.98	42.1509	42.3983	42.5429	42.7685	42.9379	42.1509	44.195
		1940.29	42.0102	42.259	42.4041	42.6346	42.8036	42.0102	44.0708
		1938.59	40.6858	40.9361	41.0815	41.3171	41.4857	40.6858	42.763
		1936.9	40.0895	40.3412	40.487	40.7276	40.896	40.0895	42.1833
		1935.2	40.2245	40.4776	40.6239	40.8694	41.0377	40.2245	42.3351
		1933.51	39.6724	39.927	40.0736	40.3242	40.4923	39.6724	41.7998
		1931.81	41.1698	41.4258	41.5728	41.8284	41.9965	41.1698	43.3141
		1930.12	41.5975	41.8549	42.0024	42.2629	42.4311	41.5975	43.7588
		1928.42	43.0804	43.3392	43.4871	43.7527	43.9211	43.0804	45.2588
		1926.73	43.0913	43.3516	43.4998	43.7704	43.939	43.0913	45.2869
		1925.03	43.8402	44.1019	44.2505	44.5261	44.6951	43.8402	46.0531
		1923.34	43.1975	43.4607	43.6097	43.8905	44.0597	43.1975	45.4281
		1921.64	42.3922	42.657	42.8062	43.0946	43.2618	42.3922	44.643
		1919.95	41.7821	42.0486	42.198	42.4939	42.6592	41.7821	44.0534
		1918.25	41.855	42.1233	42.2737	42.5761	42.7397	41.855	44.1478
		1916.56	41.2035	41.4735	41.6249	41.934	42.0958	41.2035	43.5178
		1914.86	41.2319	41.5037	41.6561	41.9718	42.132	41.2319	43.5679
		1913.17	41.2394	41.5129	41.6663	41.9886	42.1474	41.2394	43.5971
		1911.47	41.0831	41.3584	41.5128	41.8417	41.9991	41.0831	43.4627
		1909.78	40.5376	40.8147	40.9701	41.3056	41.4617	40.5376	42.9392
		1908.08	41.2395	41.5183	41.6747	42.0168	42.1718	41.2395	43.6632
		1906.39	41.072	41.3526	41.51	41.8587	42.0127	41.072	43.5179
		1904.69	41.4796	41.7619	41.9203	42.2757	42.4287	41.4796	43.9479
		1903	41.5418	41.8259	41.9853	42.3472	42.4995	41.5418	44.0325
		1901.3	41.8314	42.1172	42.2776	42.6462	42.7978	41.8314	44.3447
		1899.61	41.158	41.4456	41.607	41.9822	42.1332	41.158	43.694
		1897.91	41.22	41.5093	41.6717	42.0536	42.2042	41.22	43.7788
		1896.22	41.4926	41.7837	41.9471	42.3355	42.4859	41.4926	44.0744
		1894.52	42.5349	42.8278	42.9921	43.3872	43.5374	42.5349	45.1397
		1892.83	42.6265	42.9211	43.0865	43.4883	43.6383	42.6265	45.2547
		1891.13	42.6783	42.9747	43.141	43.5535	43.6996	42.6783	45.3338
		1889.44	41.589	41.8871	42.0545	42.4775	42.6199	41.589	44.272
		1887.74	41.053	41.3529	41.5212	41.9549	42.0936	41.053	43.7637
		1886.05	39.9234	40.225	40.3944	40.8387	40.974	39.9234	42.6619
		1884.35	38.6398	38.9432	39.1135	39.5684	39.7004	38.6398	41.4062
		1882.66	38.9914	39.297	39.4679	39.9334	40.0622	38.9914	41.7863
		1880.96	39.1311	39.7479	39.9194	40.3955	40.5213	39.4401	42.2637
		1879.27	40.1979	39.7611	39.9332	40.4199	40.5428	39.4511	42.3035
		1877.57	40.6327	39.7743	39.9395	40.4443	40.5645	39.4622	42.3361
		1875.88	40.6003	39.7875	39.9532	40.4687	40.5864	39.4732	42.3762
		1874.18	40.6035	39.8007	39.967	40.4931	40.6084	39.4842	42.4166
		1872.49	40.2741	39.8139	39.9808	40.5174	40.6306	39.4952	42.4571
		1870.79	39.6596	39.8271	39.9947	40.5418	40.653	39.5063	42.4979
		1869.1	41.1625	39.8403	40.0085	40.5662	40.6756	39.5173	42.5388
		1867.4	40.9521	39.8535	40.0224	40.5906	40.6983	39.5283	42.58
		1865.71	40.8913	39.8668	40.0363	40.615	40.7213	39.5393	42.6214
		1864.01	41.0686	39.88	40.0502	40.6394	40.7444	39.5503	42.663
		1862.32	41.1975	39.8932	40.0642	40.6638	40.7677	39.5613	42.7048
		1860.62	40.2633	39.9064	40.0782	40.6946	40.7913	39.5724	42.7533
		1858.93	39.6862	39.9196	40.0922	40.7257	40.815	39.5834	42.8024
		1857.23	39.8511	39.9328	40.1063	40.7569	40.8389	39.5944	42.8516
		1855.54	41.2708	39.946	40.1203	40.788	40.8631	39.6054	42.9012
		1853.84	42.1721	39.9592	40.1344	40.8191	40.8875	39.6165	42.9509
		1852.15	43.5367	39.9724	40.1486	40.8503	40.9121	39.6275	43.0009
		1850.45	44.3939	39.9856	40.1627	40.8814	40.937	39.6385	43.0512
		1848.76	44.0884	39.9988	40.1769	40.9125	40.962	39.6495	43.1018
		1847.06	42.9034	40.012	40.1911	40.9437	40.9874	39.6605	43.1526
		1845.37	42.7065	40.0255	40.2054	40.955	41.0129	39.6716	43.1841
		1843.67	41.7088	40.0393	40.2196	40.9866	41.0388	39.6826	43.2366
		1841.98	41.1168	40.053	40.2339	41.0187	41.0649	39.6936	43.2898
		1840.28	40.8607	40.0669	40.2483	41.0514	41.0913	39.7046	43.3439
		1838.59	41.4503	40.0806	40.2627	41.0846	41.1179	39.7156	43.3989
		1836.89	41.412	40.0944	40.2771	41.1183	41.1448	39.7266	43.4547
		1835.2	41.4798	40.1082	40.2915	41.1527	41.1721	39.7377	43.5115
		1833.5	41.9486	40.122	40.306	41.1877	41.1996	39.7487	43.5692
		1831.81	42.3809	40.1358	40.3205	41.2233	41.2275	39.7597	43.6279
		1830.11	42.3233	40.1496	40.335	41.2595	41.2556	39.7707	43.6876
		1828.42	43.0705	40.1634	40.3496	41.2965	41.2841	39.7818	43.7483
		1826.72	43.8664	40.1772	40.3642	41.3341	41.313	39.7928	43.8101
		1825.03	44.2297	40.191	40.3788	41.3725	41.3421	39.8038	43.873
		1823.33	44.0346	40.2048	40.3935	41.4116	41.3717	39.8148	43.9371
		1821.64	43.1214	40.2186	40.4082	41.4515	41.4015	39.8258	44.0023
		1819.94	42.8158	40.2324	40.4229	41.4923	41.4318	39.8368	44.0688
		1818.25	42.0323	40.2462	40.4377	41.5339	41.4625	39.8479	44.1366
		1816.55	42.8695	40.26	40.4525	41.5763	41.4935	39.8589	44.2057
		1814.86	43.1961	40.2738	40.4674	41.6197	41.525	39.8699	44.2762
		1813.16	43.3232	40.2876	40.4823	41.6641	41.5569	39.8809	44.348
		1811.47	44.2651	40.3013	40.4973	41.7095	41.5892	39.892	44.4214
		1809.77	45.0022	40.3151	40.5122	41.7559	41.622	39.903	44.4963
		1808.08	44.8428	40.3289	40.5272	41.8034	41.6552	39.914	44.5728
		1806.38	44.7384	40.3434	40.5423	41.852	41.6889	39.925	44.6516
		1804.69	44.9969	40.358	40.5574	41.9018	41.7231	39.936	44.7323
		1802.99	44.9807	40.3726	40.5725	41.9529	41.7579	39.947	44.8148
		1801.3	45.5554	40.3872	40.5877	42.0052	41.7932	39.9581	44.8991
		1799.6	45.0057	40.4018	40.6029	42.059	41.829	39.9691	44.9854
		1797.91	44.9166	40.4164	40.6182	42.114	41.8654	39.9801	45.0737
		1796.21	44.5268	40.431	40.6335	42.1707	41.9023	39.9911	45.1642
		1794.52	44.1857	40.4457	40.6489	42.2289	41.9399	40.0022	45.2569
		1792.82	44.2261	40.4603	40.6643	42.2887	41.9781	40.0132	45.3518
		1791.13	43.8898	40.4749	40.6798	42.3502	42.0169	40.0242	45.4492
		1789.43	45.0019	40.4895	40.6953	42.4135	42.0564	40.0352	45.549
		1787.74	46.4882	40.5041	40.7108	42.4788	42.0965	40.0462	45.6516
		1786.04	46.9985	40.5187	40.7264	42.546	42.1374	40.0573	45.7568
		1784.35	47.0387	40.5333	40.7421	42.6153	42.179	40.0683	45.865
		1782.65	47.226	40.548	40.7578	42.6869	42.2214	40.0793	45.9761
		1780.96	47.8477	40.5626	40.7735	42.7608	42.2645	40.0903	46.0904
		1779.26	48.7749	40.5772	40.7893	42.8372	42.3085	40.1013	46.2082
		1777.57	49.1182	40.5918	40.8052	42.9163	42.3532	40.1123	46.3294
		1775.87	48.4187	40.6064	40.8211	42.9981	42.3989	40.1234	46.4543
		1774.18	48.4547	40.621	40.837	43.0828	42.4454	40.1344	46.5831
		1772.48	48.4988	40.6356	40.853	43.1707	42.4929	40.1454	46.7161
		1770.79	49.1674	40.6502	40.8691	43.2621	42.5414	40.1564	46.8535
		1769.09	48.9233	40.6651	40.8852	43.3569	42.5908	40.1674	46.9957
		1767.4	48.0461	40.6808	40.9014	43.4555	42.6413	40.1785	47.1437
		1765.7	48.6441	40.6966	40.9177	43.5582	42.6928	40.1895	47.2969
		1764.01	48.2568	40.7124	40.934	43.6653	42.7455	40.2005	47.4557
		1762.31	47.8748	40.7282	40.9503	43.7771	42.7993	40.2115	47.6204
		1760.62	47.8511	40.744	40.9667	43.8938	42.8543	40.2225	47.7912
		1758.92	47.9903	40.7598	40.9832	44.0158	42.9105	40.2336	47.9687
		1757.23	48.1995	40.7756	40.9998	44.1435	42.968	40.2446	48.1532
		1755.53	50.6479	40.7914	41.0164	44.2775	43.0269	40.2556	48.3454
		1753.84	52.1023	40.8072	41.0331	44.418	43.0871	40.2666	48.5455
		1752.14	52.0639	40.823	41.0498	44.5656	43.1487	40.2776	48.7542
		1750.45	51.7633	40.8388	41.0666	44.7206	43.2118	40.2887	48.9719
		1748.75	50.8839	40.8546	41.0835	44.8839	43.2765	40.2997	49.1995
		1747.06	50.6383	40.8704	41.1005	45.0562	43.3427	40.3107	49.4377
		1745.36	51.2528	40.8862	41.1175	45.2379	43.4106	40.3217	49.687
		1743.67	51.4819	40.902	41.1346	45.4297	43.4803	40.3327	49.9483
		1741.97	52.9883	40.9178	41.1517	45.6325	43.5517	40.3438	50.2224
		1740.28	53.0398	40.9336	41.169	45.8477	43.6249	40.3548	50.5108
		1738.58	53.4601	40.9494	41.1863	46.0758	43.7002	40.3658	50.8142
		1736.89	54.2944	40.9652	41.2037	46.3177	43.7774	40.3768	51.1336
		1735.19	54.7375	40.981	41.2212	46.5747	43.8568	40.3878	51.4701
		1733.5	54.3506	40.9968	41.2387	46.8481	43.9382	40.3989	51.8252
		1731.8	54.8066	41.0125	41.2564	47.1395	44.0219	40.4099	52.2007
		1730.11	56.0171	41.0294	41.2741	47.45	44.1079	40.4209	52.5986
		1728.41	57.4054	41.0469	41.2919	47.7809	44.1964	40.4319	53.0202
		1726.72	58.4518	41.0645	41.3098	48.1338	44.2872	40.4429	53.4665
		1725.02	59.8037	41.0821	41.3278	48.5111	44.3807	40.454	53.9397
		1723.33	59.8667	41.0996	41.3458	48.9146	44.4768	40.465	54.4419
		1721.63	59.5218	41.1172	41.364	49.3456	44.5757	40.476	54.9745
		1719.94	59.8547	41.1348	41.3822	49.8064	44.6775	40.487	55.5398
		1718.24	60.2483	41.1523	41.4006	50.2989	44.7822	40.498	56.1399
		1716.55	60.1983	41.1699	41.419	50.8269	44.8901	40.5091	56.7787
		1714.85	60.4653	41.1875	41.4375	51.3917	45.001	40.5201	57.4575
		1713.16	60.5888	41.205	41.4562	51.9956	45.1153	40.5311	58.1789
		1711.46	61.9344	41.2226	41.4749	52.6412	45.2331	40.5421	58.9455
		1709.77	63.1781	41.2402	41.4937	53.3315	45.3543	40.5531	59.7603
		1708.07	62.6023	41.2578	41.5127	54.0707	45.4792	40.5642	60.6279
		1706.38	63.0759	41.2753	41.5318	54.8601	45.608	40.5752	61.5496
		1704.68	65.3152	41.2929	41.5509	55.7024	45.7408	40.5862	62.5284
		1702.99	68.2996	41.3105	41.5702	56.6006	45.8776	40.5972	63.5672
		1701.29	71.7772	41.328	41.5896	57.5587	46.0186	40.6082	64.6702
		1699.6	73.5054	41.3456	41.6091	58.5802	46.164	40.6193	65.8411
		1697.9	73.7115	41.3632	41.6287	59.6665	46.3138	40.6303	67.0814
		1696.21	73.0646	41.3807	41.6485	60.8203	46.4682	40.6413	68.3939
		1694.51	73.0915	41.3983	41.6683	62.0444	46.6274	40.6523	69.7815
		1692.82	73.1344	41.4159	41.6883	63.3437	46.7915	40.6633	71.2494
		1691.12	74.3628	41.4361	41.7085	64.7193	46.9607	40.6744	72.8015
		1689.43	76.001	41.4565	41.7287	66.1723	47.1351	40.6854	74.4365
		1687.73	78.8685	41.4769	41.7491	67.7049	47.3148	40.6964	76.1565
		1686.04	81.5764	41.4972	41.7696	69.3188	47.5001	40.7074	77.9634
		1684.34	83.1429	41.5176	41.7903	71.0186	47.691	40.7184	79.8622
		1682.65	83.9555	41.538	41.8111	72.8018	47.8879	40.7295	81.8504
		1680.95	83.3766	41.5583	41.8321	74.669	48.0907	40.7405	83.9287
		1679.26	84.3174	41.5787	41.8532	76.62	48.2997	40.7515	86.0971
		1677.56	85.1995	41.5991	41.8744	78.6557	48.5151	40.7625	88.3567
		1675.87	88.4252	41.6194	41.8959	80.776	48.737	40.7735	90.7077
		1674.17	92.1732	41.6398	41.9175	82.977	48.9656	40.7846	93.1461
		1672.48	93.965	41.6602	41.9392	85.2562	49.2013	40.7956	95.6701
		1670.78	95.9009	41.6805	41.9611	87.6107	49.4441	40.8066	98.2767
		1669.09	98.7938	41.7009	41.9832	90.0387	49.6941	40.8176	100.964
		1667.39	101.003	41.7213	42.0054	92.5348	49.9515	40.8286	103.727
		1665.7	102.929	41.7416	42.0279	95.0927	50.2165	40.8397	106.56
		1664	104.312	41.762	42.0505	97.7064	50.4892	40.8507	109.456
		1662.31	106.05	41.7824	42.0733	100.37	50.7698	40.8617	112.41
		1660.61	108.421	41.8027	42.0963	103.076	51.0585	40.8727	115.415
		1658.92	112.587	41.8231	42.1195	105.816	51.3554	40.8837	118.463
		1657.22	116.298	41.8435	42.1429	108.58	51.6606	40.8948	121.543
		1655.53	119.483	41.8638	42.1666	111.359	51.9744	40.9058	124.647
		1653.83	121.865	41.8859	42.1904	114.144	52.2969	40.9168	127.766
		1652.14	127.282	41.911	42.2144	116.921	52.6282	40.9278	130.892
		1650.44	131.331	41.9361	42.2387	119.682	52.9685	40.9388	134.008
		1648.75	134.532	41.9612	42.2632	122.413	53.318	40.9498	137.106
		1647.05	137.438	41.9862	42.2879	125.103	53.6767	40.9609	140.171
		1645.36	140.919	42.0113	42.3129	127.738	54.0447	40.9719	143.191
		1643.66	145.367	42.0364	42.3381	130.305	54.4223	40.9829	146.153
		1641.97	147.006	42.0615	42.3636	132.794	54.8095	40.9939	149.047
		1640.27	151.087	42.0866	42.3893	135.191	55.2065	41.005	151.858
		1638.58	155.036	42.1116	42.4153	137.484	55.6138	41.016	154.577
		1636.88	158.644	42.1367	42.4416	139.657	56.0309	41.027	157.185
		1635.19	162.304	42.1445	42.4681	141.7	56.458	41.038	159.657
		1633.49	166.514	42.1696	42.4949	143.605	56.8953	41.049	162.017
		1631.8	168.185	42.1949	42.5221	145.359	57.3426	41.06	164.238
		1630.1	168.976	42.2206	42.5495	146.952	57.8001	41.0711	166.309
		1628.41	171.658	42.2465	42.5773	148.37	58.2679	41.0821	168.215
		1626.71	171.923	42.2727	42.6053	149.609	58.7458	41.0931	169.953
		1625.02	172.973	42.2993	42.6337	150.663	59.234	41.1041	171.518
		1623.32	174.541	42.3261	42.6624	151.526	59.7325	41.1151	172.901
		1621.63	175.23	42.3533	42.6915	152.189	60.2411	41.1262	174.096
		1619.93	176.545	42.3808	42.7209	152.645	60.76	41.1372	175.095
		1618.24	176.619	42.4087	42.7506	152.899	61.289	41.1482	175.902
		1616.54	178.692	42.4369	42.7807	152.947	61.828	41.1592	176.515
		1614.85	177.92	42.4655	42.8113	152.79	62.3771	41.1703	176.933
		1613.15	176.185	42.4945	42.8422	152.423	62.936	41.1813	177.152
		1611.46	174.928	42.5238	42.8736	151.852	63.5047	41.1923	177.177
		1609.76	175.404	42.5536	42.9053	151.082	64.0831	41.2033	177.014
		1608.07	176.933	42.5837	42.9374	150.119	64.6709	41.2143	176.668
		1606.37	177.22	42.6143	42.97	148.968	65.2682	41.2253	176.144
		1604.68	179.085	42.6453	43.0031	147.629	65.8749	41.2364	175.443
		1602.98	179.981	42.6768	43.0365	146.118	66.4905	41.2474	174.579
		1601.29	179.464	42.7087	43.0705	144.443	67.1148	41.2584	173.561
		1599.59	178.64	42.7411	43.1049	142.614	67.7475	41.2694	172.399
		1597.9	175.513	42.7741	43.1399	140.64	68.3883	41.2805	171.101
		1596.2	169.815	42.8075	43.1754	138.53	69.037	41.2915	169.675
		1594.51	167.286	42.8414	43.2114	136.3	69.6932	41.3025	168.138
		1592.81	165.174	42.8759	43.2479	133.961	70.3567	41.3135	166.501
		1591.12	162.06	42.911	43.2849	131.526	71.027	41.3245	164.776
		1589.42	160.247	42.9466	43.3227	129.006	71.7038	41.3355	162.973
		1587.73	158.736	42.9829	43.361	126.415	72.3867	41.3466	161.105
		1586.03	157.242	43.0197	43.3999	123.765	73.0752	41.3576	159.187
		1584.34	155.066	43.0572	43.4394	121.069	73.769	41.3686	157.229
		1582.64	153.251	43.0954	43.4794	118.34	74.4676	41.3796	155.244
		1580.95	151.133	43.1343	43.5203	115.589	75.1705	41.3907	153.242
		1579.25	148.45	43.1739	43.5618	112.828	75.8772	41.4017	151.235
		1577.56	145.847	43.2142	43.6041	110.067	76.5872	41.4127	149.235
		1575.86	143.121	43.2552	43.6469	107.318	77.3	41.4237	147.25
		1574.17	141.816	43.2972	43.6905	104.591	78.015	41.4347	145.289
		1572.47	138.439	43.3399	43.735	101.895	78.7317	41.4457	143.364
		1570.78	137.59	43.3835	43.7803	99.2376	79.4494	41.4568	141.481
		1569.08	137.206	43.4279	43.8263	96.6272	80.1675	41.4678	139.646
		1567.39	135.38	43.4733	43.8732	94.0703	80.8854	41.4788	137.866
		1565.69	135.829	43.5197	43.9208	91.5743	81.6025	41.4898	136.148
		1564	136.157	43.5671	43.9694	89.1453	82.3181	41.5008	134.497
		1562.3	135.917	43.6155	44.019	86.7863	83.0315	41.5119	132.917
		1560.61	134.03	43.665	44.0694	84.5014	83.7421	41.5229	131.409
		1558.91	132.809	43.7157	44.1208	82.2937	84.4492	41.5339	129.978
		1557.22	130.515	43.7675	44.1731	80.1684	85.152	41.5449	128.626
		1555.52	126.533	43.8206	44.2265	78.1259	85.85	41.556	127.355
		1553.83	125.99	43.875	44.281	76.1665	86.5423	41.567	126.164
		1552.13	124.782	43.9307	44.3365	74.2908	87.2284	41.578	125.052
		1550.44	125.249	43.9879	44.3931	72.4993	87.9073	41.589	124.02
		1548.74	124.54	44.0465	44.4507	70.7949	88.5785	41.6	123.07
		1547.05	123.983	44.1067	44.5096	69.1733	89.2412	41.611	122.198
		1545.35	123.222	44.1684	44.5698	67.6334	89.8946	41.6221	121.4
		1543.66	120.364	44.232	44.6311	66.1736	90.5381	41.6331	120.676
		1541.96	118.155	44.2973	44.6937	64.7933	91.1709	41.6441	120.023
		1540.27	118.224	44.3645	44.7574	63.4913	91.7922	41.6551	119.44
		1538.57	120.3	44.4337	44.8226	62.263	92.4008	41.6662	118.922
		1536.88	122.434	44.505	44.8893	61.106	92.9965	41.6772	118.465
		1535.18	122.8	44.5785	44.9573	60.0175	93.5786	41.6882	118.067
		1533.49	122.597	44.6543	45.0267	58.9966	94.1464	41.6992	117.726
		1531.79	119.952	44.7326	45.0975	58.0395	94.6992	41.7102	117.438
		1530.1	118.634	44.8134	45.1698	57.1423	95.2362	41.7212	117.198
		1528.4	116.624	44.8971	45.2439	56.302	95.757	41.7323	117.003
		1526.71	114.626	44.9836	45.3195	55.5158	96.2607	41.7433	116.85
		1525.01	114.214	45.0731	45.3967	54.7827	96.7468	41.7543	116.737
		1523.32	116.385	45.1658	45.4755	54.098	97.2147	41.7653	116.658
		1521.62	118.276	45.2621	45.556	53.4586	97.6638	41.7763	116.611
		1519.93	120.051	45.3619	45.6385	52.8618	98.0934	41.7874	116.594
		1518.23	118.965	45.4655	45.7228	52.3055	98.5031	41.7984	116.602
		1516.54	116.951	45.573	45.8088	51.7879	98.8923	41.8094	116.634
		1514.84	117.256	45.6851	45.8967	51.3053	99.2606	41.8204	116.686
		1513.15	115.803	45.8017	45.9864	50.8552	99.6073	41.8314	116.756
		1511.45	115.208	45.923	46.0785	50.4357	99.9322	41.8425	116.842
		1509.76	115.903	46.0493	46.1725	50.045	100.235	41.8535	116.941
		1508.06	115.201	46.1813	46.2686	49.6813	100.514	41.8645	117.052
		1506.37	116.59	46.3191	46.3666	49.3419	100.771	41.8755	117.172
		1504.67	118.427	46.463	46.4667	49.0252	101.003	41.8865	117.298
		1502.98	119.47	46.6134	46.5696	48.7296	101.211	41.8976	117.431
		1501.28	119.563	46.7707	46.6746	48.4541	101.395	41.9086	117.569
		1499.59	119.418	46.9358	46.7819	48.1968	101.555	41.9196	117.711
		1497.89	118.173	47.1086	46.8914	47.9561	101.69	41.9306	117.855
		1496.2	118.007	47.2898	47.0031	47.7308	101.801	41.9416	118
		1494.5	116.09	47.4797	47.118	47.5199	101.887	41.9527	118.147
		1492.81	115.129	47.6797	47.2353	47.3227	101.948	41.9637	118.295
		1491.11	114.971	47.8897	47.355	47.1377	101.984	41.9747	118.442
		1489.42	113.208	48.1104	47.4773	46.9641	101.995	41.9857	118.59
		1487.72	112.702	48.3423	47.6021	46.8008	101.981	41.9967	118.736
		1486.03	114.827	48.5867	47.7301	46.6474	101.942	42.0078	118.883
		1484.33	114.847	48.8443	47.861	46.5033	101.878	42.0188	119.03
		1482.64	115.903	49.1155	47.9946	46.3674	101.789	42.0298	119.177
		1480.94	117.835	49.401	48.131	46.2392	101.676	42.0408	119.325
		1479.25	117.858	49.702	48.2701	46.1183	101.538	42.0518	119.473
		1477.55	119.451	50.02	48.4128	46.0042	101.376	42.0629	119.624
		1475.86	121.469	50.3552	48.5586	45.8964	101.189	42.0739	119.778
		1474.16	124.09	50.7085	48.7074	45.7945	100.979	42.0849	119.935
		1472.47	124.307	51.0809	48.8592	45.6979	100.745	42.0959	120.095
		1470.77	121.711	51.4748	49.014	45.6065	100.487	42.1069	120.261
		1469.08	121.006	51.8902	49.1726	45.5199	100.207	42.118	120.435
		1467.38	120.219	52.3281	49.3347	45.4378	99.9037	42.129	120.617
		1465.69	119.54	52.7895	49.5	45.3597	99.5789	42.14	120.808
		1463.99	118.443	53.2768	49.6686	45.2856	99.2327	42.151	121.011
		1462.3	119.337	53.7912	49.8404	45.2151	98.8654	42.162	121.226
		1460.6	120.676	54.3329	50.0162	45.1481	98.4777	42.1731	121.456
		1458.91	123.514	54.9032	50.1958	45.0843	98.07	42.1841	121.701
		1457.21	126.092	55.5038	50.3789	45.0235	97.6429	42.1951	121.964
		1455.52	125.827	56.1375	50.5655	44.9655	97.197	42.2061	122.247
		1453.82	126.746	56.8039	50.7556	44.9103	96.7328	42.2171	122.551
		1452.13	126.349	57.5041	50.9496	44.8576	96.2511	42.2282	122.878
		1450.43	126.539	58.2395	51.148	44.8072	95.7523	42.2392	123.23
		1448.74	125.33	59.0135	51.3501	44.7592	95.2373	42.2502	123.609
		1447.04	124.794	59.8257	51.5557	44.7132	94.7065	42.2612	124.017
		1445.35	123.306	60.6769	51.7651	44.6694	94.1607	42.2722	124.455
		1443.65	123.857	61.5681	51.9786	44.6274	93.6006	42.2833	124.925
		1441.96	123.7	62.502	52.1967	44.5873	93.0269	42.2943	125.43
		1440.26	124.496	63.4797	52.4186	44.5489	92.4403	42.3053	125.972
		1438.57	125.803	64.5007	52.6444	44.5122	91.8409	42.3163	126.549
		1436.87	126.577	65.5656	52.8739	44.4771	91.2301	42.3273	127.165
		1435.18	127.73	66.6759	53.1076	44.4435	90.6086	42.3384	127.821
		1433.48	128.334	67.8345	53.3463	44.4114	89.9772	42.3494	128.521
		1431.79	130.208	69.0391	53.5888	44.3806	89.3366	42.3604	129.264
		1430.09	133.023	70.29	53.8352	44.3511	88.6874	42.3714	130.049
		1428.4	134.113	71.5875	54.0856	44.3229	88.0304	42.3824	130.879
		1426.7	135.639	72.9344	54.3401	44.2959	87.3664	42.3935	131.756
		1425.01	136.804	74.3284	54.5997	44.27	86.6961	42.4045	132.681
		1423.31	136.648	75.7686	54.8632	44.2453	86.0202	42.4155	133.651
		1421.62	134.467	77.2543	55.1307	44.2216	85.3393	42.4265	134.666
		1419.92	135.047	78.7864	55.4022	44.199	84.6543	42.4375	135.729
		1418.23	134.017	80.364	55.6776	44.1773	83.9657	42.4486	136.839
		1416.53	134.635	81.9843	55.9583	44.1565	83.2743	42.4596	137.995
		1414.84	135.592	83.6457	56.2429	44.1366	82.5808	42.4706	139.194
		1413.14	137.628	85.3468	56.5314	44.1176	81.8857	42.4816	140.437
		1411.45	140.933	87.0879	56.8238	44.0995	81.1899	42.4926	141.723
		1409.75	142.661	88.864	57.1201	44.0821	80.4938	42.5037	143.049
		1408.06	146.52	90.6727	57.4215	44.0655	79.7981	42.5147	144.414
		1406.36	148.14	92.5114	57.7267	44.0496	79.1035	42.5257	145.814
		1404.67	148.141	94.3784	58.0357	44.0345	78.4105	42.5367	147.249
		1402.97	148.496	96.2691	58.3485	44.0201	77.7198	42.5477	148.714
		1401.28	151.683	98.1796	58.665	44.0063	77.0318	42.5588	150.207
		1399.58	152.879	100.106	58.9862	43.9931	76.3472	42.5698	151.723
		1397.89	152.821	102.045	59.3111	43.9806	75.6663	42.5808	153.261
		1396.19	153.801	103.992	59.6396	43.9687	74.9898	42.5918	154.815
		1394.5	155.421	105.942	59.9716	43.9573	74.318	42.6028	156.38
		1392.8	155.151	107.89	60.3071	43.9465	73.6516	42.6138	157.953
		1391.11	155.549	109.831	60.6467	43.9362	72.9907	42.6249	159.53
		1389.41	157.126	111.76	60.9899	43.9265	72.336	42.6359	161.105
		1387.72	156.991	113.672	61.3363	43.9172	71.6877	42.6469	162.673
		1386.02	158.197	115.561	61.6859	43.928	71.0464	42.6579	164.248
		1384.33	162.012	117.423	62.0384	43.9189	70.4122	42.669	165.786
		1382.63	165.75	119.249	62.3946	43.9098	69.7856	42.68	167.299
		1380.94	168.819	121.036	62.754	43.9007	69.1668	42.691	168.784
		1379.24	170.367	122.777	63.116	43.8916	68.5562	42.702	170.235
		1377.55	173.025	124.469	63.4808	43.8826	67.954	42.713	171.647
		1375.85	175.21	126.103	63.8481	43.8735	67.3605	42.724	173.012
		1374.16	175.257	127.672	64.2182	43.8644	66.7758	42.7351	174.326
		1372.46	174.227	129.176	64.591	43.8553	66.2006	42.7461	175.584
		1370.77	174.561	130.607	64.9659	43.8509	65.6348	42.7571	176.787
		1369.07	173.639	131.961	65.3429	43.8485	65.0786	42.7681	177.927
		1367.38	175.492	133.228	65.7219	43.8462	64.5319	42.7792	178.99
		1365.68	179.489	134.408	66.1028	43.8438	63.9951	42.7902	179.979
		1363.99	179.447	135.498	66.4857	43.8415	63.4681	42.8012	180.889
		1362.29	180.703	136.493	66.8701	43.8391	62.9511	42.8122	181.716
		1360.6	182.333	137.385	67.2557	43.8368	62.4442	42.8232	182.452
		1358.9	184.46	138.172	67.6426	43.8344	61.9475	42.8342	183.094
		1357.21	187.521	138.855	68.0306	43.8321	61.4609	42.8453	183.643
		1355.51	187.754	139.43	68.4197	43.8297	60.9845	42.8563	184.095
		1353.82	188.792	139.893	68.8094	43.8274	60.5184	42.8673	184.447
		1352.12	190.425	140.24	69.1996	43.825	60.0625	42.8783	184.692
		1350.43	191.406	140.474	69.5901	43.8227	59.6168	42.8894	184.836
		1348.73	189.256	140.595	69.9809	43.8203	59.1814	42.9004	184.876
		1347.04	186.246	140.601	70.3716	43.818	58.7561	42.9114	184.813
		1345.34	182.29	140.486	70.762	43.8156	58.3409	42.9224	184.637
		1343.65	180.004	140.257	71.152	43.8133	57.9359	42.9334	184.358
		1341.95	182.298	139.916	71.5415	43.8109	57.5408	42.9445	183.976
		1340.26	183.542	139.463	71.9301	43.811	57.1556	42.9555	183.494
		1338.56	184.426	138.896	72.3175	43.8127	56.7808	42.9665	182.908
		1336.87	185.116	138.22	72.7036	43.8143	56.4156	42.9775	182.221
		1335.17	185.08	137.439	73.0884	43.816	56.0601	42.9885	181.438
		1333.48	184.923	136.557	73.4715	43.8176	55.7141	42.9995	180.561
		1331.78	181.136	135.574	73.8528	43.8193	55.3775	43.0106	179.592
		1330.09	179.344	134.493	74.2315	43.821	55.0501	43.0216	178.53
		1328.39	176.71	133.321	74.6078	43.8226	54.7319	43.0326	177.386
		1326.7	175.066	132.064	74.9818	43.8242	54.4226	43.0436	176.162
		1325	174.475	130.726	75.353	43.8259	54.1222	43.0547	174.863
		1323.31	174.015	129.305	75.7214	43.8276	53.8305	43.0657	173.488
		1321.61	171.601	127.814	76.0858	43.8292	53.5473	43.0767	172.046
		1319.92	167.376	126.257	76.4467	43.8309	53.2725	43.0877	170.544
		1318.22	164.795	124.638	76.8041	43.8325	53.0059	43.0987	168.985
		1316.53	163.739	122.963	77.1578	43.8342	52.7474	43.1097	167.373
		1314.83	162.013	121.236	77.5075	43.8358	52.4967	43.1208	165.714
		1313.14	161.37	119.466	77.8519	43.8375	52.2538	43.1318	164.013
		1311.44	161.594	117.657	78.1917	43.8391	52.0184	43.1428	162.278
		1309.75	159.876	115.814	78.5268	43.8421	51.7905	43.1538	160.512
		1308.05	157.998	113.943	78.8571	43.8463	51.5697	43.1649	158.722
		1306.36	158.434	112.051	79.1824	43.8505	51.3561	43.1759	156.912
		1304.66	156.481	110.142	79.5011	43.8547	51.1496	43.1869	155.087
		1302.97	153.621	108.222	79.814	43.8589	50.9497	43.1979	153.25
		1301.27	151.323	106.295	80.1212	43.8631	50.7564	43.2089	151.409
		1299.58	148.14	104.367	80.4224	43.8673	50.5695	43.2199	149.567
		1297.88	146.085	102.443	80.7177	43.8715	50.3887	43.231	147.728
		1296.19	142.016	100.528	81.0054	43.8757	50.2139	43.242	145.897
		1294.49	139.422	98.6247	81.2859	43.8798	50.045	43.253	144.076
		1292.8	138.947	96.7389	81.5597	43.884	49.8818	43.264	142.272
		1291.1	138.892	94.8735	81.8267	43.8882	49.7241	43.2751	140.487
		1289.41	139.643	93.032	82.0867	43.8924	49.5718	43.2861	138.725
		1287.71	138.725	91.218	82.3381	43.8966	49.4247	43.2971	136.986
		1286.02	137.513	89.436	82.5812	43.9008	49.2827	43.3081	135.276
		1284.32	134.967	87.687	82.8167	43.905	49.1456	43.3191	133.597
		1282.63	132.282	85.9735	83.0445	43.9092	49.0132	43.3302	131.95
		1280.93	129.061	84.2976	83.2644	43.9134	48.8854	43.3412	130.337
		1279.24	125.943	82.6639	83.4752	43.9183	48.7621	43.3522	128.763
		1277.54	124.991	81.072	83.6763	43.9242	48.6431	43.3632	127.226
		1275.85	124.247	79.5229	83.8692	43.9301	48.5284	43.3742	125.728
		1274.15	124.588	78.0177	84.0535	43.9359	48.4176	43.3852	124.269
		1272.46	123.547	76.5593	84.2293	43.9418	48.3109	43.3963	122.853
		1270.76	123.601	75.1481	84.3954	43.9477	48.2081	43.4073	121.477
		1269.07	121.244	73.7831	84.5509	43.9536	48.1089	43.4183	120.141
		1267.37	120.287	72.4645	84.6975	43.9595	48.0132	43.4293	118.847
		1265.68	117.671	71.1933	84.835	43.9653	47.921	43.4403	117.594
		1263.98	113.998	69.9713	84.9634	43.9712	47.832	43.4514	116.384
		1262.29	114.241	68.7957	85.0817	43.9771	47.7462	43.4624	115.214
		1260.59	114.999	67.666	85.1886	43.983	47.6636	43.4734	114.081
		1258.9	115.908	66.5816	85.2861	43.9889	47.5838	43.4844	112.987
		1257.2	114.35	65.5449	85.3742	43.9947	47.507	43.4954	111.934
		1255.51	112.472	64.5525	85.4528	44.0006	47.4329	43.5065	110.919
		1253.81	111.198	63.6032	85.5212	44.0065	47.3615	43.5175	109.94
		1252.12	109.64	62.696	85.5776	44.0124	47.2927	43.5285	108.993
		1250.42	107.86	61.8315	85.6243	44.0183	47.2263	43.5395	108.082
		1248.73	104.991	61.0083	85.6614	44.0246	47.1623	43.5505	107.205
		1247.03	104.461	60.2238	85.6888	44.0316	47.1007	43.5616	106.36
		1245.34	105.341	59.4768	85.7062	44.0387	47.0413	43.5726	105.545
		1243.64	108.07	58.7667	85.7111	44.0457	46.984	43.5836	104.757
		1241.95	108.364	58.0937	85.7063	44.0528	46.9288	43.5946	103.998
		1240.25	107.596	57.4543	85.6918	44.0598	46.8756	43.6056	103.265
		1238.56	106.596	56.8473	85.6676	44.0669	46.8244	43.6167	102.556
		1236.86	106.227	56.2715	85.6339	44.0739	46.775	43.6277	101.871
		1235.17	105.807	55.7272	85.5874	44.081	46.7274	43.6387	101.207
		1233.47	103.783	55.2117	85.5314	44.088	46.6816	43.6497	100.564
		1231.78	100.803	54.7234	85.4659	44.0951	46.6374	43.6607	99.9396
		1230.08	98.8153	54.2611	85.391	44.1022	46.5947	43.6718	99.3337
		1228.39	97.6122	53.8243	85.3066	44.1092	46.5537	43.6828	98.7455
		1226.69	97.9376	53.4119	85.2103	44.1163	46.5141	43.6938	98.1712
		1225	98.1287	53.0218	85.1045	44.1233	46.4759	43.7048	97.611
		1223.3	97.3291	52.6529	84.9895	44.1303	46.4391	43.7158	97.0643
		1221.61	96.7776	52.3042	84.8655	44.1374	46.4037	43.7269	96.5302
		1219.91	96.5176	51.9758	84.7326	44.1445	46.3695	43.7379	96.0086
		1218.22	96.6887	51.6652	84.5885	44.1518	46.3365	43.7489	95.4953
		1216.52	96.3518	51.3717	84.4352	44.1596	46.3048	43.7599	94.9916
		1214.83	95.6166	51.0942	84.2734	44.1675	46.2741	43.7709	94.4964
		1213.13	94.9775	50.8327	84.103	44.1754	46.2447	43.782	94.0099
		1211.44	94.3529	50.5857	83.9244	44.1833	46.2162	43.793	93.5306
		1209.74	93.7636	50.352	83.7357	44.1912	46.1888	43.804	93.0558
		1208.05	92.9287	50.1311	83.5382	44.1991	46.1624	43.815	92.5858
		1206.35	92.9905	49.9225	83.3329	44.207	46.1369	43.826	92.1212
		1204.66	92.5322	49.7255	83.1199	44.2149	46.1124	43.8371	91.6615
		1202.96	91.4845	49.539	82.8993	44.2228	46.0888	43.8481	91.2057
		1201.27	90.9563	49.3625	82.6698	44.2307	46.0661	43.8591	90.7518
		1199.57	90.6104	49.1953	82.4323	44.2386	46.0442	43.8701	90.3
		1197.88	89.27	49.0375	82.1877	44.2465	46.0231	43.8811	89.8514
		1196.18	88.6605	48.8879	81.9363	44.2543	46.0028	43.8922	89.4049
		1194.49	88.369	48.746	81.6782	44.2622	45.9832	43.9032	88.9601
		1192.79	86.689	48.6113	81.4126	44.2701	45.9644	43.9142	88.5159
		1191.1	85.8184	48.4839	81.1397	44.278	45.9463	43.9252	88.0722
		1189.4	84.4165	48.3629	80.8608	44.2859	45.9288	43.9362	87.6298
		1187.71	84.6441	48.248	80.576	44.2939	45.9121	43.9473	87.1882
		1186.01	84.1485	48.1388	80.2855	44.3024	45.8959	43.9583	86.7478
		1184.32	84.2201	48.035	79.9887	44.3109	45.8804	43.9693	86.3072
		1182.62	84.4533	47.9365	79.6858	44.3195	45.8655	43.9803	85.8662
		1180.93	84.6158	47.8426	79.3778	44.328	45.8511	43.9913	85.4255
		1179.23	84.7794	47.7533	79.065	44.3365	45.8374	44.0024	84.985
		1177.54	84.4338	47.6681	78.7475	44.345	45.8241	44.0134	84.5446
		1175.84	82.6751	47.5871	78.4252	44.3535	45.8114	44.0244	84.104
		1174.15	80.6876	47.5099	78.0977	44.362	45.7993	44.0354	83.6626
		1172.45	78.6991	47.4361	77.7663	44.3705	45.7876	44.0464	83.2212
		1170.76	77.8208	47.3658	77.4312	44.379	45.7764	44.0575	82.7799
		1169.06	76.8789	47.2987	77.0924	44.3875	45.7656	44.0685	82.3389
		1167.37	77.0818	47.2347	76.7501	44.396	45.7554	44.0795	81.8977
		1165.67	76.2019	47.1735	76.4039	44.4045	45.7455	44.0905	81.4559
		1163.98	76.8439	47.115	76.0549	44.413	45.7361	44.1015	81.0143
		1162.28	77.7511	47.059	75.7031	44.4216	45.7271	44.1126	80.5731
		1160.59	78.5653	47.0056	75.3489	44.4301	45.7185	44.1236	80.1323
		1158.89	78.4855	46.9545	74.9923	44.4386	45.7102	44.1346	79.6918
		1157.2	77.2175	46.9055	74.6331	44.4471	45.7024	44.1456	79.2513
		1155.5	76.5225	46.8585	74.2721	44.4561	45.6949	44.1566	78.8118
		1153.81	76.9353	46.8137	73.9096	44.4651	45.6878	44.1677	78.3731
		1152.11	76.3399	46.7707	73.5455	44.474	45.681	44.1787	77.9352
		1150.42	77.1547	46.7294	73.1803	44.483	45.6745	44.1897	77.4981
		1148.72	77.0056	46.6898	72.8136	44.492	45.6684	44.2007	77.0617
		1147.03	78.2421	46.6519	72.4463	44.501	45.6626	44.2117	76.6265
		1145.33	78.462	46.6155	72.0783	44.5099	45.6571	44.2227	76.1926
		1143.64	77.7303	46.5806	71.7099	44.5189	45.6519	44.2338	75.76
		1141.94	76.3071	46.5471	71.3413	44.5279	45.647	44.2448	75.3289
		1140.25	75.3956	46.5149	70.9726	44.5369	45.6424	44.2558	74.8993
		1138.55	73.5102	46.484	70.604	44.5458	45.6381	44.2668	74.4715
		1136.86	73.2992	46.4544	70.2358	44.5548	45.634	44.2779	74.0455
		1135.16	73.8421	46.4259	69.8682	44.5638	45.6302	44.2889	73.6215
		1133.47	74.4197	46.3986	69.5011	44.5727	45.6267	44.2999	73.1994
		1131.77	75.0127	46.3723	69.1351	44.5817	45.6234	44.3109	72.7798
		1130.08	74.9316	46.3471	68.7702	44.5907	45.6204	44.3219	72.3626
		1128.38	74.0622	46.3229	68.4065	44.5997	45.6175	44.3329	71.9478
		1126.69	73.2663	46.2997	68.0442	44.6087	45.615	44.344	71.5355
		1124.99	71.2812	46.2774	67.6832	44.618	45.6126	44.355	71.1262
		1123.3	70.4745	46.256	67.3243	44.6273	45.6105	44.366	70.72
		1121.6	71.5138	46.2354	66.9673	44.6367	45.6086	44.377	70.3168
		1119.91	71.771	46.2156	66.6122	44.646	45.6069	44.388	69.9166
		1118.21	72.5843	46.1967	66.2592	44.6553	45.6054	44.3991	69.5194
		1116.52	72.9954	46.1785	65.9083	44.6646	45.6041	44.4101	69.1253
		1114.82	71.5635	46.1611	65.5602	44.674	45.603	44.4211	68.7349
		1113.13	70.7086	46.1443	65.2148	44.6833	45.6021	44.4321	68.3482
		1111.43	69.7091	46.1283	64.872	44.6926	45.6014	44.4432	67.9648
		1109.74	68.9547	46.1129	64.5318	44.7019	45.6009	44.4542	67.585
		1108.04	68.7566	46.0982	64.1944	44.7113	45.6005	44.4652	67.2088
		1106.35	68.7737	46.084	63.8602	44.7206	45.6004	44.4762	66.8366
		1104.65	68.8745	46.0705	63.5295	44.7299	45.6004	44.4872	66.4686
		1102.96	68.7981	46.0576	63.2018	44.7393	45.6006	44.4982	66.1045
		1101.26	67.8309	46.0452	62.8773	44.7486	45.6009	44.5093	65.7442
		1099.57	65.8004	46.0333	62.556	44.7579	45.6014	44.5203	65.3878
		1097.87	65.4747	46.022	62.2384	44.7672	45.6021	44.5313	65.0358
		1096.18	64.525	46.0112	61.9248	44.7766	45.6029	44.5423	64.6885
		1094.48	64.4762	46.0009	61.6146	44.7862	45.6039	44.5534	64.3455
		1092.79	64.6458	45.9911	61.3079	44.7958	45.605	44.5644	64.0067
		1091.09	65.9288	45.9817	61.0048	44.8054	45.6063	44.5754	63.672
		1089.4	66.8137	45.9728	60.7057	44.815	45.6077	44.5864	63.3419
		1087.7	66.2197	45.9643	60.4111	44.8246	45.6092	44.5974	63.0169
		1086.01	65.0226	45.9562	60.1201	44.8342	45.6109	44.6084	62.6961
		1084.31	63.8326	45.9486	59.8329	44.8438	45.6127	44.6195	62.3796
		1082.62	63.183	45.9413	59.5495	44.8534	45.6146	44.6305	62.0674
		1080.92	62.0742	45.9344	59.2702	44.863	45.6167	44.6415	61.7599
		1079.23	60.5508	45.928	58.9957	44.8726	45.6189	44.6525	61.4576
		1077.53	61.3265	45.9218	58.7251	44.8822	45.6212	44.6636	61.1598
		1075.84	61.358	45.916	58.4584	44.8918	45.6237	44.6746	60.8663
		1074.14	61.3699	45.9106	58.1957	44.9014	45.6262	44.6856	60.5772
		1072.45	60.376	45.9055	57.937	44.9111	45.6289	44.6966	60.2927
		1070.75	59.289	45.9007	57.6834	44.9207	45.6317	44.7076	60.0136
		1069.06	57.8085	45.8963	57.4337	44.9303	45.6346	44.7186	59.739
		1067.36	58.5757	45.8921	57.1881	44.9399	45.6377	44.7297	59.4687
		1065.67	59.812	45.8882	56.9463	44.9495	45.6408	44.7407	59.2028
		1063.97	60.6733	45.8847	56.7087	44.9593	45.644	44.7517	58.9415
		1062.28	60.9891	45.8814	56.4761	44.9691	45.6474	44.7627	58.6858
		1060.58	60.4628	45.8957	56.2476	44.9789	45.6508	44.7737	58.4518
		1058.89	60.5339	45.8927	56.023	44.9888	45.6543	44.7848	58.2044
		1057.19	60.7282	45.8896	55.8023	44.9986	45.658	44.7958	57.9611
		1055.5	59.7871	45.8866	55.5855	45.0084	45.6617	44.8068	57.7218
		1053.8	59.1828	45.8835	55.3738	45.0182	45.6656	44.8178	57.4877
		1052.11	58.8621	45.8805	55.166	45.0281	45.6695	44.8289	57.2576
		1050.41	59.0439	45.8775	54.9621	45.0379	45.6735	44.8399	57.0314
		1048.72	59.0068	45.8744	54.7621	45.0477	45.6776	44.8509	56.8091
		1047.02	59.4582	45.8714	54.5658	45.0575	45.6818	44.8619	56.5908
		1045.33	59.187	45.8683	54.3743	45.0674	45.6861	44.8729	56.3773
		1043.63	58.4928	45.8653	54.1868	45.0772	45.6904	44.8839	56.1679
		1041.94	57.8046	45.8623	54.0029	45.087	45.6949	44.895	55.9622
		1040.24	56.6884	45.8628	53.8227	45.0969	45.6994	44.906	55.7639
		1038.55	55.0961	45.8645	53.6462	45.1067	45.704	44.917	55.5704
		1036.85	52.5274	45.8662	53.4742	45.1165	45.7087	44.928	55.3815
		1035.16	51.5059	45.8678	53.3059	45.1263	45.7135	44.9391	55.1964
		1033.46	52.4158	45.8695	53.1412	45.1363	45.7183	44.9501	55.0151
		1031.77	54.5535	45.8712	52.9799	45.1463	45.7233	44.9611	54.8374
		1030.07	55.653	45.8729	52.8221	45.1563	45.7283	44.9721	54.6632
		1028.38	56.0812	45.8745	52.6684	45.1663	45.7333	44.9831	54.4933
		1026.68	55.2941	45.8762	52.5185	45.1763	45.7385	44.9941	54.327
		1024.99	54.2229	45.8779	52.3717	45.1863	45.7437	45.0052	54.1641
		1023.29	53.985	45.8796	52.2283	45.1963	45.749	45.0162	54.0046
		1021.6	53.5809	45.8812	52.088	45.2063	45.7543	45.0272	53.8483
		1019.9	54.0782	45.8829	51.9515	45.2163	45.7597	45.0382	53.6958
		1018.21	54.9159	45.8846	51.8186	45.2263	45.7652	45.0492	53.547
		1016.51	56.1011	45.8862	51.6886	45.2363	45.7708	45.0603	53.4012
		1014.82	56.4177	45.8879	51.5617	45.2463	45.7764	45.0713	53.2585
		1013.12	55.4475	45.8896	51.4378	45.2563	45.7821	45.0823	53.1188
		1011.43	53.9256	45.8913	51.3172	45.2663	45.7878	45.0933	52.9826
		1009.73	51.8911	45.8929	51.1999	45.2763	45.7936	45.1043	52.8498
		1008.04	51.0889	45.8946	51.0854	45.2863	45.7995	45.1154	52.7197
		1006.34	51.9395	45.8963	50.9737	45.2963	45.816	45.1264	52.6032
		1004.65	52.4983	45.898	50.8647	45.3064	45.8219	45.1374	52.4787
		1002.95	51.5552	45.9001	50.7587	45.3165	45.8278	45.1484	52.3578
		1001.26	51.4295	45.9046	50.6558	45.3266	45.8337	45.1594	52.2423
		999.563	51.8371	45.909	50.5554	45.3368	45.8396	45.1705	52.1294
		997.868	50.7009	45.9135	50.4576	45.3469	45.8455	45.1815	52.019
		996.173	50.7404	45.918	50.3622	45.357	45.8514	45.1925	51.9111
		994.478	49.4637	45.9224	50.2694	45.3672	45.8573	45.2035	51.8057
		992.783	48.9109	45.9269	50.1795	45.3773	45.8632	45.2145	51.7033
		991.088	48.9468	45.9314	50.0919	45.3875	45.8691	45.2256	51.6032
		989.393	50.1442	45.9359	50.0066	45.3976	45.8749	45.2366	51.5053
		987.698	50.6455	45.9403	49.9235	45.4078	45.8808	45.2476	51.4096
		986.003	50.4086	45.9448	49.8426	45.4179	45.8867	45.2586	51.3162
		984.308	50.1949	45.9493	49.7645	45.4281	45.8926	45.2696	51.2255
		982.613	50.6185	45.9537	49.6884	45.4382	45.8985	45.2807	51.1369
		980.918	50.4565	45.9582	49.6143	45.4484	45.9044	45.2917	51.0502
		979.223	48.6012	45.9627	49.5421	45.4585	45.9103	45.3027	50.9655
		977.528	47.5924	45.9672	49.472	45.4686	45.9162	45.3137	50.8828
		975.833	46.667	45.9716	49.4043	45.4788	45.9221	45.3247	50.8026
		974.138	46.2592	45.9761	49.3384	45.4889	45.928	45.3358	50.7242
		972.443	47.2413	45.9806	49.2743	45.4992	45.9355	45.3468	50.6493
		970.748	47.8407	45.9851	49.212	45.5094	45.9432	45.3578	50.5762
		969.053	48.6369	45.9895	49.1514	45.5197	45.9508	45.3688	50.5049
		967.358	48.8929	45.994	49.0929	45.53	45.9584	45.3798	50.4357
		965.663	48.8338	45.9985	49.0361	45.5402	45.966	45.3909	50.3682
		963.968	47.4454	46.0039	48.9809	45.5505	45.9736	45.4019	50.3033
		962.273	45.5722	46.0102	48.9272	45.5607	45.9812	45.4129	50.2406
		960.578	44.8163	46.0164	48.875	45.571	45.9888	45.4239	50.1795
		958.883	45.3104	46.0227	48.8248	45.5813	45.9964	45.4349	50.1203
		957.188	46.7266	46.0289	48.7759	45.5915	46.004	45.446	50.0626
		955.493	47.9202	46.0352	48.7285	45.6018	46.0117	45.457	50.0062
		953.798	49.2112	46.0414	48.6825	45.6121	46.0193	45.468	49.9512
		952.103	49.2283	46.0476	48.6377	45.6223	46.0269	45.479	49.8975
		950.408	49.9234	46.0539	48.5946	45.6326	46.0345	45.49	49.8455
		948.713	49.5383	46.0601	48.5528	45.6429	46.0421	45.5011	49.7947
		947.018	48.8806	46.0664	48.5123	45.6531	46.0497	45.5121	49.7452
		945.323	47.5944	46.0726	48.4729	45.6634	46.0573	45.5231	49.6969
		943.628	47.5245	46.0789	48.4347	45.6736	46.065	45.5341	49.6497
		941.933	47.281	46.0851	48.3978	45.684	46.0726	45.5451	49.604
		940.238	46.1913	46.0913	48.3622	45.6943	46.0802	45.5562	49.5596
		938.543	45.7737	46.0976	48.3276	45.7047	46.0878	45.5672	49.5161
		936.848	45.3881	46.1038	48.294	45.715	46.0954	45.5782	49.4737
		935.153	45.9166	46.1101	48.2615	45.7254	46.103	45.5892	49.4324
		933.458	47.0276	46.1163	48.2302	45.7358	46.1106	45.6002	49.3922
		931.763	48.0172	46.1226	48.1999	45.7461	46.1182	45.6113	49.353
		930.068	47.9176	46.1288	48.1705	45.7565	46.1258	45.6223	49.3148
		928.373	46.0051	46.1351	48.142	45.7668	46.1335	45.6333	49.2775
		926.678	46.5946	46.1413	48.1145	45.7772	46.1411	45.6443	49.2411
		924.983	46.8361	46.1487	48.0879	45.7876	46.1487	45.6553	49.2068
		923.288	47.1496	46.1561	48.0622	45.7979	46.1563	45.6664	49.1735
		921.593	46.7938	46.1635	48.0374	45.8083	46.1639	45.6774	49.141
		919.898	46.5446	46.171	48.0134	45.8187	46.1715	45.6884	49.1093
		918.203	47.0477	46.1784	47.9901	45.829	46.1791	45.6994	49.0784
		916.508	45.6327	46.1858	47.9676	45.8394	46.1867	45.7104	49.0483
		914.813	46.7152	46.1932	47.9461	45.8497	46.1943	45.7215	49.019
		913.118	45.9294	46.2007	47.9252	45.8601	46.202	45.7325	48.9905
		911.423	46.1037	46.2081	47.905	45.8705	46.2096	45.7435	48.9626
		909.728	47.0212	46.2155	47.8854	45.8809	46.2172	45.7545	48.9355
		908.033	48.8565	46.2229	47.8666	45.8914	46.2257	45.7655	48.91
		906.338	49.9209	46.2304	47.8485	45.9018	46.2343	45.7766	48.8854
		904.643	48.95	46.2378	47.8311	45.9123	46.243	45.7876	48.8614
		902.948	48.9793	46.2452	47.8142	45.9227	46.2516	45.7986	48.8379
		901.253	48.2895	46.2527	47.7979	45.9331	46.2602	45.8096	48.8151
		899.558	47.8346	46.2601	47.7822	45.9436	46.2689	45.8206	48.7928
		897.863	46.8258	46.2675	47.7672	45.954	46.2775	45.8317	48.7712
		896.168	44.8709	46.2749	47.7527	45.9645	46.2861	45.8427	48.7502
		894.473	44.8349	46.2824	47.7387	45.9749	46.2948	45.8537	48.7296
		892.778	43.995	46.2898	47.7252	45.9854	46.3034	45.8647	48.7096
		891.083	44.7419	46.2972	47.7122	45.9958	46.312	45.8757	48.69
		889.388	44.6363	46.3046	47.6998	46.0063	46.3207	45.8867	48.6711
		887.693	45.476	46.3124	47.6879	46.0167	46.3293	45.8978	48.6529
		885.998	45.8955	46.3206	47.6764	46.0271	46.3379	45.9088	48.6357
		884.303	45.7322	46.3289	47.6654	46.0376	46.3466	45.9198	48.6189
		882.608	46.0754	46.3371	47.6547	46.048	46.3552	45.9308	48.6026
		880.913	45.9849	46.3884	47.6877	46.1015	46.4069	45.9849	48.6298
		879.218	45.6693	46.07	47.3514	45.7854	46.0889	45.6693	48.2878
		877.523	45.7363	46.1342	47.3981	45.8519	46.1535	45.7363	48.3289
		875.828	47.0677	47.4629	48.7096	47.1828	47.4825	47.0677	49.6347
		874.133	47.5241	47.9165	49.1464	47.6387	47.9365	47.5241	50.0658
		872.438	47.4544	47.844	49.0576	47.5685	47.8644	47.4544	49.9714
		870.743	47.4248	47.8116	49.0093	47.5384	47.8324	47.4248	49.9173
		869.048	47.7808	48.1649	49.3469	47.8939	48.1861	47.7808	50.2493
		867.353	47.4737	47.855	49.0217	47.5863	47.8766	47.4737	49.9184
		865.658	47.3899	47.7684	48.9202	47.502	47.7904	47.3899	49.8112
		863.963	47.1668	47.5425	48.6797	47.2783	47.5649	47.1668	49.5651
		862.268	47.9271	48.3001	49.423	48.0381	48.3228	47.9271	50.3027
		860.573	48.1523	48.5225	49.6315	48.2628	48.5456	48.1523	50.5055
		858.878	49.1794	49.5468	50.6421	49.2894	49.5703	49.1794	51.5105
		857.183	49.539	49.9036	50.9856	49.6485	49.9275	49.539	51.8483
		855.488	48.5983	48.9602	50.029	48.7073	48.9845	48.5983	50.8861
		853.793	47.3424	47.7015	48.7576	47.4509	47.7262	47.3424	49.609
		852.098	45.8825	46.2388	47.2825	45.9905	46.2639	45.8825	48.1281
		850.403	44.3102	44.6638	45.6952	44.4177	44.6892	44.3102	46.5352
		848.708	43.448	43.7992	44.8182	43.555	43.8246	43.448	45.6531
		847.013	42.2073	42.5563	43.5631	42.3139	42.5815	42.2073	44.3929
		845.318	42.0105	42.3573	43.3521	42.1166	42.3823	42.0105	44.1769
		843.623	42.3386	42.6833	43.6662	42.4443	42.7086	42.3386	44.4866
		841.928	43.6303	43.9728	44.9442	43.7355	43.9985	43.6303	45.7601
		840.233	44.7185	45.0588	46.0189	44.8233	45.085	44.7185	46.8304
		838.538	45.7972	46.1353	47.0843	45.9015	46.1619	45.7972	47.8915
		836.843	45.9522	46.2881	47.2263	46.0561	46.3152	45.9522	48.0291
		835.148	46.7198	47.0535	47.9811	46.8232	47.0811	46.7198	48.7795
		833.453	46.6539	46.9854	47.9026	46.7569	47.0134	46.6539	48.6966
		831.758	46.0234	46.3528	47.2597	46.1259	46.3812	46.0234	48.0493
		830.063	45.1288	45.456	46.3529	45.2309	45.4848	45.1288	47.1382
		828.368	44.1731	44.4981	45.3852	44.2747	44.5274	44.1731	46.1661
		826.673	43.3455	43.6683	44.5458	43.4467	43.6981	43.3455	45.3224
		824.978	43.5407	43.8613	44.7294	43.6414	43.8915	43.5407	45.5016
		823.283	43.7739	44.0923	44.9512	43.8742	44.123	43.7739	45.7189
		821.588	45.6351	45.9513	46.8011	45.7349	45.9824	45.6351	47.5645
		819.893	46.3055	46.6195	47.4605	46.4049	46.6511	46.3055	48.2195
		818.198	47.1895	47.5014	48.3336	47.2885	47.5333	47.1895	49.0883
		816.503	46.8577	47.1674	47.991	46.9563	47.1998	46.8577	48.7414
		814.808	46.3357	46.6432	47.4585	46.4339	46.6761	46.3357	48.2045
		813.113	44.9601	45.2654	46.0725	45.0579	45.2987	44.9601	46.8141
		811.418	43.9351	44.2383	45.0372	44.0325	44.272	43.9351	45.7746
		809.723	43.0014	43.3028	44.0934	43.0984	43.3366	43.0014	44.8269
		808.028	42.3674	42.6671	43.4495	42.464	42.7008	42.3674	44.1791
		806.333	42.3427	42.6406	43.415	42.4389	42.6744	42.3427	44.1407
		804.638	43.977	44.2731	45.0396	44.0728	44.3069	43.977	45.7614
		802.943	45.4189	45.7133	46.472	45.5143	45.7471	45.4189	47.1899
		801.248	46.1822	46.4748	47.2259	46.2772	46.5086	46.1822	47.94
		799.553	45.8928	46.1837	46.9273	45.9873	46.2175	45.8928	47.6374
		797.858	46.5073	46.7964	47.5327	46.6014	46.8302	46.5073	48.2389
		796.163	46.3779	46.6653	47.3943	46.4716	46.6991	46.3779	48.0966
		794.468	46.7233	47.0089	47.7308	46.8167	47.0428	46.7233	48.4293
		792.773	45.4312	45.715	46.43	45.5241	45.7489	45.4312	47.1245
		791.078	45.2066	45.4887	46.1968	45.2991	45.5226	45.2066	46.8874
		789.383	45.5587	45.839	46.5404	45.6508	45.873	45.5587	47.2271
		787.688	42.1258	42.4044	43.0991	42.2176	42.4383	42.1258	43.782
	Data 2	Raman Shift(eV)	Intensity(a.u.)	Intensity(a.u.)	Intensity(a.u.)	Intensity(a.u.)	Intensity(a.u.)	Intensity(a.u.)	Intensity(a.u.)
	US-C	2315.33	52.694	52.934	52.9138	52.9708	52.8737	52.694	53.6104
		2313.63	47.4549	47.6958	47.6755	47.733	47.6353	47.4549	48.3749
		2311.94	45.6143	45.8561	45.8356	45.8939	45.7955	45.6143	46.5382
		2310.24	45.2095	45.4522	45.4315	45.4905	45.3915	45.2095	46.1373
		2308.55	45.5579	45.8015	45.7806	45.8404	45.7408	45.5579	46.4896
		2306.85	46.9543	47.1988	47.1778	47.2383	47.138	46.9543	47.8899
		2305.16	47.4279	47.6733	47.6521	47.7133	47.6124	47.4279	48.3674
		2303.46	46.6973	46.9436	46.9222	46.9842	46.8826	46.6973	47.6408
		2301.77	45.9626	46.2098	46.1882	46.2509	46.1488	45.9626	46.91
		2300.07	45.5103	45.7584	45.7366	45.8001	45.6973	45.5103	46.4616
		2298.38	44.3486	44.5976	44.5757	44.6399	44.5364	44.3486	45.3038
		2296.68	44.194	44.444	44.4218	44.4867	44.3827	44.194	45.1531
		2294.99	43.8476	44.0984	44.0761	44.1418	44.0371	43.8476	44.8107
		2293.29	45.4855	45.7373	45.7147	45.7812	45.6758	45.4855	46.4525
		2291.6	45.3982	45.6509	45.6282	45.6953	45.5894	45.3982	46.3691
		2289.9	46.0244	46.278	46.2551	46.323	46.2164	46.0244	46.9992
		2288.21	46.4622	46.7167	46.6936	46.7623	46.655	46.4622	47.4409
		2286.51	45.9468	46.2022	46.1789	46.2483	46.1405	45.9468	46.9295
		2284.82	45.2305	45.4868	45.4633	45.5335	45.425	45.2305	46.2171
		2283.12	45.3729	45.6301	45.6065	45.6773	45.5682	45.3729	46.3634
		2281.43	45.5228	45.7809	45.7571	45.8288	45.7189	45.5228	46.5173
		2279.73	45.3507	45.6097	45.5857	45.6584	45.5477	45.3507	46.3494
		2278.04	45.3875	45.6474	45.6232	45.6969	45.5853	45.3875	46.3903
		2276.34	45.5383	45.7991	45.7748	45.8494	45.7369	45.5383	46.5453
		2274.65	45.7963	46.0581	46.0335	46.1091	45.9958	45.7963	46.8075
		2272.95	46.0686	46.3315	46.3065	46.383	46.2689	46.0686	47.0841
		2271.26	46.1922	46.4561	46.4308	46.5083	46.3933	46.1922	47.212
		2269.56	47.5627	47.8276	47.8021	47.8805	47.7646	47.5627	48.5868
		2267.87	47.31	47.576	47.5501	47.6295	47.5128	47.31	48.3383
		2266.17	46.0884	46.3554	46.3292	46.4096	46.2922	46.0884	47.1212
		2264.48	45.6344	45.9025	45.8759	45.9573	45.8391	45.6344	46.6716
		2262.78	44.7368	45.0059	44.9791	45.0614	44.9425	44.7368	45.7785
		2261.09	43.9329	44.203	44.176	44.2592	44.1396	43.9329	44.9791
		2259.39	43.3758	43.647	43.6198	43.7038	43.5835	43.3758	44.4267
		2257.7	43.7535	44.0257	43.9984	44.0832	43.9622	43.7535	44.809
		2256	45.5113	45.7845	45.7572	45.8427	45.721	45.5113	46.5715
		2254.31	47.0657	47.34	47.3125	47.3987	47.2764	47.0657	48.1305
		2252.61	47.7437	48.019	47.9914	48.0784	47.9554	47.7437	48.8131
		2250.92	48.7086	48.9849	48.9572	49.045	48.9213	48.7086	49.7827
		2249.22	48.6581	48.9355	48.9076	48.9964	48.8718	48.6581	49.737
		2247.53	47.2294	47.5078	47.4798	47.5697	47.4441	47.2294	48.3132
		2245.83	47.6602	47.9397	47.9116	48.0025	47.8759	47.6602	48.749
		2244.14	48.1709	48.4514	48.4232	48.5151	48.3876	48.1709	49.2646
		2242.44	46.6776	46.9591	46.9308	47.0238	46.8952	46.6776	47.7762
		2240.75	46.8702	47.1528	47.1243	47.2184	47.0889	46.8702	47.9737
		2239.05	46.6062	46.8898	46.8612	46.9563	46.8258	46.6062	47.7146
		2237.36	46.7292	47.0138	46.9851	47.0813	46.9498	46.7292	47.8425
		2235.66	46.0317	46.3174	46.2886	46.3858	46.2533	46.0317	47.1499
		2233.97	45.4525	45.7393	45.7103	45.8085	45.6751	45.4525	46.5757
		2232.27	45.8623	46.1502	46.121	46.2203	46.0859	45.8623	46.9906
		2230.58	46.3646	46.6538	46.6242	46.7246	46.5892	46.3646	47.4979
		2228.88	45.6327	45.9231	45.8932	45.9946	45.8583	45.6327	46.7711
		2227.19	45.4629	45.7544	45.7243	45.8268	45.6895	45.4629	46.6064
		2225.49	44.75	45.0427	45.0124	45.1159	44.9776	44.75	45.8986
		2223.8	43.3711	43.6651	43.6344	43.7389	43.5997	43.3711	44.5247
		2222.1	43.9849	44.28	44.2491	44.3547	44.2145	43.9849	45.1437
		2220.41	44.5348	44.8311	44.7999	44.9066	44.7656	44.5348	45.6989
		2218.71	44.4274	44.7249	44.6934	44.8012	44.6594	44.4274	45.5968
		2217.02	44.913	45.2117	45.1799	45.2891	45.1462	44.913	46.088
		2215.32	44.4066	44.7065	44.6745	44.785	44.641	44.4066	45.5872
		2213.63	44.8151	45.1162	45.0839	45.1958	45.0507	44.8151	46.0014
		2211.93	43.7469	44.0492	44.0166	44.1299	43.9837	43.7469	44.9388
		2210.24	42.749	43.0525	43.0196	43.1343	42.987	42.749	43.9465
		2208.54	43.7705	44.0752	44.042	44.1581	44.0097	43.7705	44.9736
		2206.85	45.0847	45.3906	45.3571	45.4746	45.3251	45.0847	46.2935
		2205.15	44.9364	45.2435	45.2098	45.3287	45.178	44.9364	46.1508
		2203.46	45.3291	45.6374	45.6034	45.7237	45.5719	45.3291	46.5491
		2201.76	44.8558	45.1653	45.131	45.2527	45.0999	44.8558	46.0814
		2200.07	43.4714	43.7821	43.7475	43.8706	43.7167	43.4714	44.7027
		2198.37	43.6085	43.9204	43.8855	44.01	43.855	43.6085	44.8454
		2196.68	43.9096	44.2227	44.1875	44.3134	44.1572	43.9096	45.1521
		2194.98	44.8032	45.1175	45.0821	45.2093	45.0521	44.8032	46.0513
		2193.29	45.8844	46.1999	46.1642	46.2928	46.1345	45.8844	47.1382
		2191.59	46.6635	46.9803	46.9442	47.0742	46.9148	46.6635	47.923
		2189.9	47.4377	47.7559	47.7193	47.8507	47.6902	47.4377	48.703
		2188.2	46.7638	47.0834	47.0463	47.1791	47.0175	46.7638	48.0349
		2186.51	46.074	46.395	46.3574	46.4918	46.3289	46.074	47.3511
		2184.81	45.8173	46.1397	46.1017	46.2379	46.0734	45.8173	47.1007
		2183.12	45.2267	45.5505	45.512	45.65	45.484	45.2267	46.5163
		2181.42	44.3125	44.6377	44.5989	44.7385	44.571	44.3125	45.6086
		2179.73	44.5928	44.9194	44.8804	45.0216	44.8525	44.5928	45.8954
		2178.03	45.7444	46.0724	46.0332	46.1759	46.0053	45.7444	47.0535
		2176.34	45.2403	45.5697	45.5303	45.6745	45.5025	45.2403	46.5561
		2174.64	45.3077	45.6385	45.5988	45.7447	45.5714	45.3077	46.6303
		2172.95	45.9721	46.3043	46.2644	46.4118	46.2373	45.9721	47.3015
		2171.25	46.2361	46.5697	46.5296	46.6786	46.5028	46.2361	47.5723
		2169.56	47.0431	47.3781	47.3378	47.4883	47.3112	47.0431	48.3861
		2167.86	47.6982	48.0346	47.9941	48.1461	47.9678	47.6982	49.048
		2166.17	47.5166	47.8543	47.8137	47.9672	47.7877	47.5166	48.8732
		2164.47	46.3104	46.6495	46.6087	46.7638	46.583	46.3104	47.6737
		2162.78	46.159	46.4995	46.4584	46.6151	46.433	46.159	47.5291
		2161.08	44.9453	45.2872	45.2459	45.4042	45.2208	44.9453	46.3222
		2159.39	44.0543	44.3976	44.3561	44.5159	44.3313	44.0543	45.438
		2157.69	42.7953	43.14	43.0983	43.2596	43.0737	42.7953	44.1858
		2156	41.726	42.0721	42.0302	42.1931	42.0059	41.726	43.1233
		2154.3	42.9381	43.2856	43.2435	43.4083	43.2195	42.9381	44.3426
		2152.61	42.9638	43.3127	43.2704	43.4373	43.2467	42.9638	44.3756
		2150.91	42.843	43.1933	43.1508	43.3197	43.1273	42.843	44.2622
		2149.22	43.5802	43.9321	43.8892	44.0602	43.866	43.5802	45.0069
		2147.52	43.7915	44.145	44.1016	44.2748	44.0788	43.7915	45.2258
		2145.83	44.1471	44.5023	44.4584	44.6337	44.4359	44.1471	45.5889
		2144.13	44.5726	44.908	44.8638	45.0411	44.8415	44.5512	46.0006
		2142.44	44.934	44.9174	44.8727	45.0521	44.8507	44.559	46.016
		2140.74	44.9091	44.9268	44.8816	45.0631	44.8599	44.5667	46.0313
		2139.05	45.4068	44.9362	44.8906	45.0742	44.8692	44.5745	46.0466
		2137.35	44.6656	44.9456	44.8995	45.0852	44.8784	44.5823	46.062
		2135.66	44.6851	44.955	44.9085	45.0962	44.8877	44.59	46.0773
		2133.96	44.9165	44.9644	44.9174	45.1073	44.8969	44.5978	46.0926
		2132.27	45.1098	44.9738	44.9264	45.1183	44.9061	44.6056	46.108
		2130.57	45.9788	44.9832	44.9353	45.1293	44.9157	44.6133	46.1236
		2128.88	45.5501	44.9926	44.9443	45.1404	44.9253	44.6211	46.1393
		2127.18	46.2135	45.002	44.9532	45.1514	44.9349	44.6288	46.155
		2125.49	46.9696	45.0114	44.9622	45.1624	44.9445	44.6366	46.1707
		2123.79	47.0567	45.0208	44.9711	45.1735	44.9541	44.6444	46.1865
		2122.1	46.5589	45.0302	44.9801	45.1853	44.9637	44.6521	46.2028
		2120.4	45.4142	45.0396	44.989	45.197	44.9733	44.6599	46.2192
		2118.71	44.4926	45.049	44.998	45.2087	44.9829	44.6676	46.2356
		2117.01	44.1524	45.0584	45.0069	45.2204	44.9925	44.6754	46.252
		2115.32	43.9548	45.0678	45.0159	45.2321	45.0021	44.6831	46.2684
		2113.62	43.1918	45.0772	45.0248	45.2439	45.0117	44.6909	46.2848
		2111.93	42.8805	45.0866	45.0337	45.2556	45.0213	44.6987	46.3011
		2110.23	43.7438	45.096	45.0427	45.2673	45.0308	44.7064	46.3175
		2108.54	45.5389	45.1054	45.0516	45.279	45.0404	44.7142	46.3339
		2106.84	46.8399	45.1151	45.0606	45.2908	45.05	44.7219	46.3506
		2105.15	46.6584	45.1248	45.0695	45.3025	45.0596	44.7297	46.3673
		2103.45	46.7366	45.1345	45.0785	45.3142	45.0692	44.7375	46.384
		2101.76	46.3553	45.1442	45.0877	45.3259	45.0788	44.7452	46.401
		2100.06	45.457	45.1539	45.0971	45.3376	45.0884	44.753	46.418
		2098.37	44.9831	45.1636	45.1064	45.3494	45.098	44.7608	46.4351
		2096.67	44.8615	45.1733	45.1157	45.3611	45.1076	44.7685	46.4522
		2094.98	45.4567	45.183	45.1251	45.3728	45.1172	44.7763	46.4693
		2093.28	46.4435	45.1927	45.1344	45.3845	45.1268	44.784	46.4863
		2091.59	46.2772	45.2024	45.1437	45.3966	45.1364	44.7918	46.5038
		2089.89	46.8229	45.2121	45.1531	45.4093	45.146	44.7996	46.5218
		2088.2	46.1798	45.2218	45.1624	45.4219	45.1556	44.8073	46.5397
		2086.5	44.416	45.2315	45.1718	45.4345	45.1653	44.8151	46.5579
		2084.81	43.2791	45.2412	45.1811	45.4471	45.1754	44.8228	46.5763
		2083.11	43.3148	45.2509	45.1904	45.4597	45.1855	44.8306	46.5948
		2081.42	42.9596	45.2606	45.1998	45.4724	45.1956	44.8383	46.6133
		2079.72	43.6422	45.2703	45.2091	45.485	45.2057	44.8461	46.6317
		2078.03	45.2414	45.28	45.2184	45.4976	45.2158	44.8539	46.6502
		2076.33	45.8598	45.2897	45.2278	45.5102	45.2259	44.8616	46.6686
		2074.64	46.4686	45.2994	45.2371	45.5228	45.2359	44.8694	46.6871
		2072.94	46.6457	45.3091	45.2465	45.5355	45.246	44.8772	46.7056
		2071.25	45.97	45.3188	45.2558	45.5481	45.2561	44.8849	46.724
		2069.55	46.3885	45.3285	45.2651	45.5607	45.2662	44.8927	46.7425
		2067.86	45.0923	45.3382	45.2745	45.5733	45.2763	44.9004	46.761
		2066.16	44.7364	45.348	45.2838	45.5859	45.2864	44.9082	46.7796
		2064.47	44.6486	45.3581	45.2931	45.5986	45.2965	44.916	46.7984
		2062.77	43.8905	45.3682	45.3025	45.6112	45.3066	44.9237	46.8173
		2061.08	44.8086	45.3783	45.3118	45.6238	45.3167	44.9315	46.8361
		2059.38	45.9091	45.3884	45.3212	45.6373	45.3267	44.9392	46.8559
		2057.69	45.749	45.3984	45.3305	45.6512	45.3368	44.947	46.876
		2055.99	45.7845	45.4085	45.3398	45.665	45.3469	44.9547	46.896
		2054.3	45.478	45.4186	45.3492	45.6788	45.357	44.9625	46.916
		2052.6	44.6061	45.4287	45.3585	45.6926	45.3671	44.9703	46.9361
		2050.91	43.8362	45.4387	45.3678	45.7064	45.3772	44.978	46.9561
		2049.21	42.4384	45.4488	45.3772	45.7202	45.3873	44.9858	46.9761
		2047.52	41.6787	45.4589	45.3865	45.734	45.3974	44.9935	46.9962
		2045.82	42.5594	45.469	45.3959	45.7479	45.4074	45.0013	47.0162
		2044.13	43.2282	45.4791	45.4052	45.7617	45.4175	45.0091	47.0363
		2042.43	44.5797	45.4892	45.4145	45.7755	45.4276	45.0168	47.0563
		2040.74	45.7711	45.4992	45.4239	45.7893	45.4381	45.0246	47.0768
		2039.04	45.532	45.5093	45.4332	45.8031	45.4489	45.0323	47.0975
		2037.35	46.3144	45.5194	45.4425	45.8169	45.4597	45.0401	47.1182
		2035.65	46.602	45.5295	45.4519	45.8307	45.4704	45.0479	47.1389
		2033.96	45.5486	45.5395	45.4612	45.8445	45.4812	45.0556	47.1597
		2032.26	45.1756	45.5496	45.4706	45.8584	45.492	45.0634	47.1804
		2030.57	44.1238	45.5597	45.4799	45.8722	45.5028	45.0711	47.2011
		2028.87	43.7739	45.5698	45.4892	45.8862	45.5136	45.0789	47.2221
		2027.18	43.24	45.5799	45.4986	45.9016	45.5243	45.0867	47.2444
		2025.48	42.517	45.5899	45.5079	45.9171	45.5351	45.0944	47.2668
		2023.79	42.6245	45.6004	45.5172	45.9325	45.5459	45.1022	47.2895
		2022.09	44.1699	45.611	45.527	45.9479	45.5567	45.1099	47.3127
		2020.4	45.3801	45.6215	45.5369	45.9634	45.5674	45.1177	47.3362
		2018.7	46.8811	45.6321	45.5469	45.9788	45.5782	45.1255	47.3596
		2017.01	47.4826	45.6427	45.5568	45.9943	45.589	45.1332	47.383
		2015.31	46.6055	45.6532	45.5667	46.0097	45.5998	45.141	47.4064
		2013.62	45.4198	45.6638	45.5766	46.0251	45.6105	45.1487	47.4299
		2011.92	45.1116	45.6744	45.5866	46.0406	45.6213	45.1565	47.4533
		2010.23	43.9681	45.6849	45.5965	46.056	45.6321	45.1643	47.4767
		2008.53	44.1932	45.6955	45.6064	46.0714	45.6429	45.172	47.5001
		2006.84	43.7882	45.7061	45.6163	46.0869	45.6536	45.1798	47.5236
		2005.14	44.3487	45.7166	45.6263	46.1023	45.6644	45.1875	47.547
		2003.45	44.1142	45.7272	45.6362	46.1178	45.6752	45.1953	47.5704
		2001.75	43.8099	45.7378	45.6461	46.1332	45.686	45.2031	47.5938
		2000.06	42.7095	45.7483	45.656	46.1486	45.6968	45.2108	47.6173
		1998.36	42.0909	45.7589	45.666	46.1641	45.7075	45.2186	47.6407
		1996.67	41.6152	45.7695	45.6759	46.1805	45.7183	45.2263	47.6652
		1994.97	41.8045	45.78	45.6858	46.1983	45.73	45.2341	47.6918
		1993.28	42.0742	45.7906	45.6957	46.216	45.7418	45.2419	47.7185
		1991.58	43.4149	45.8012	45.7056	46.2337	45.7535	45.2496	47.7451
		1989.89	44.4876	45.8117	45.7156	46.2514	45.7653	45.2574	47.7718
		1988.19	44.6735	45.8223	45.7255	46.2691	45.7771	45.2651	47.7985
		1986.5	44.7498	45.8329	45.7354	46.2868	45.7888	45.2729	47.8252
		1984.8	45.5414	45.8434	45.7453	46.3045	45.8006	45.2807	47.8519
		1983.11	45.1889	45.854	45.7553	46.3222	45.8124	45.2884	47.8786
		1981.41	45.058	45.8652	45.7652	46.3399	45.8241	45.2962	47.9059
		1979.72	44.6458	45.8764	45.7751	46.3576	45.8359	45.3039	47.9332
		1978.02	44.9988	45.8876	45.785	46.3753	45.8477	45.3117	47.9605
		1976.33	45.2152	45.8989	45.795	46.393	45.8594	45.3195	47.9879
		1974.63	45.5062	45.91	45.8049	46.4107	45.8712	45.3272	48.0152
		1972.94	45.9097	45.9213	45.8148	46.4284	45.883	45.335	48.0425
		1971.24	46.4776	45.9325	45.8247	46.4461	45.8947	45.3427	48.0698
		1969.55	46.8995	45.9437	45.8347	46.4638	45.9065	45.3505	48.0972
		1967.85	47.4674	45.9549	45.8446	46.4815	45.9183	45.3583	48.1245
		1966.16	47.1535	45.9661	45.8545	46.4992	45.9301	45.366	48.1518
		1964.46	46.4681	45.9773	45.8644	46.5196	45.9418	45.3738	48.1818
		1962.77	46.4362	45.9885	45.8743	46.5406	45.9536	45.3815	48.2123
		1961.07	46.6598	45.9997	45.8843	46.5615	45.9654	45.3893	48.2429
		1959.38	46.7756	46.0109	45.8942	46.5825	45.9771	45.3971	48.2735
		1957.68	46.6734	46.0221	45.9041	46.6035	45.9889	45.4048	48.3041
		1955.99	46.305	46.0333	45.914	46.6245	46.0007	45.4126	48.3347
		1954.29	47.1491	46.0445	45.924	46.6454	46.0124	45.4203	48.3653
		1952.6	47.0015	46.0557	45.9339	46.6664	46.0242	45.4281	48.3959
		1950.9	46.9704	46.0669	45.9438	46.6874	46.0363	45.4359	48.4269
		1949.21	46.093	46.0781	45.9537	46.7084	46.0496	45.4436	48.4589
		1947.51	46.0066	46.0893	45.9637	46.7293	46.0628	45.4514	48.491
		1945.82	46.4286	46.1005	45.9736	46.7503	46.0761	45.4591	48.5231
		1944.12	47.2079	46.1117	45.9835	46.7713	46.0894	45.4669	48.5552
		1942.43	46.0238	46.1229	45.9941	46.7923	46.1026	45.4747	48.5879
		1940.73	46.4657	46.1344	46.005	46.8132	46.1159	45.4824	48.6212
		1939.04	46.9366	46.1465	46.0158	46.8342	46.1291	45.4902	48.6551
		1937.34	46.4371	46.1585	46.0267	46.8552	46.1424	45.4979	48.6889
		1935.65	46.897	46.1706	46.0375	46.8762	46.1556	45.5057	48.7228
		1933.95	47.2345	46.1826	46.0484	46.8978	46.1689	45.5135	48.7573
		1932.26	46.106	46.1947	46.0592	46.9237	46.1821	45.5212	48.7961
		1930.56	45.9354	46.2067	46.0701	46.9496	46.1954	45.529	48.8349
		1928.87	45.7679	46.2188	46.0809	46.9755	46.2087	45.5367	48.8736
		1927.17	45.1459	46.2308	46.0917	47.0014	46.2219	45.5445	48.9124
		1925.48	45.8477	46.2429	46.1026	47.0272	46.2352	45.5523	48.9511
		1923.78	46.6112	46.2549	46.1134	47.0531	46.2484	45.56	48.9899
		1922.09	47.3746	46.267	46.1243	47.079	46.2617	45.5678	49.0286
		1920.39	48.0295	46.279	46.1351	47.1049	46.2749	45.5755	49.0674
		1918.7	47.2473	46.2911	46.146	47.1308	46.2882	45.5833	49.1062
		1917	46.8592	46.3031	46.1568	47.1567	46.3015	45.5911	49.1449
		1915.31	46.4308	46.3152	46.1677	47.1825	46.3147	45.5988	49.1837
		1913.61	45.2202	46.3272	46.1785	47.2084	46.328	45.6066	49.2224
		1911.92	44.452	46.3393	46.1894	47.2343	46.3412	45.6143	49.2612
		1910.22	44.7782	46.3513	46.2002	47.2602	46.3545	45.6221	49.3
		1908.53	44.9762	46.3634	46.2111	47.2861	46.3677	45.6298	49.3387
		1906.83	45.7981	46.3754	46.2219	47.312	46.381	45.6376	49.3775
		1905.14	46.4732	46.3875	46.2328	47.3378	46.3956	45.6454	49.4176
		1903.44	46.0942	46.3995	46.2436	47.3637	46.4112	45.6531	49.4587
		1901.75	46.7845	46.4116	46.2545	47.3933	46.4268	45.6609	49.5035
		1900.05	46.4024	46.4236	46.2653	47.427	46.4424	45.6686	49.5523
		1898.36	47.1113	46.4364	46.2762	47.4606	46.458	45.6764	49.6019
		1896.66	47.1892	46.4496	46.287	47.4942	46.4736	45.6842	49.6519
		1894.97	47.8962	46.4628	46.2979	47.5278	46.4892	45.6919	49.7019
		1893.27	47.3637	46.476	46.3087	47.5615	46.5048	45.6997	49.7519
		1891.58	47.4902	46.4892	46.3195	47.5951	46.5204	45.7075	49.8019
		1889.88	47.6679	46.5024	46.3304	47.6287	46.536	45.7152	49.8519
		1888.19	47.0469	46.5156	46.3413	47.6623	46.5516	45.723	49.9019
		1886.49	47.0382	46.5288	46.3521	47.696	46.5672	45.7307	49.9519
		1884.8	48.095	46.542	46.3629	47.7296	46.5828	45.7385	50.0019
		1883.1	48.2586	46.5552	46.3738	47.7632	46.5984	45.7463	50.0519
		1881.41	49.307	46.5684	46.3846	47.7968	46.614	45.754	50.1019
		1879.71	49.4981	46.5816	46.3955	47.8304	46.6296	45.7618	50.1519
		1878.02	48.6464	46.5948	46.4063	47.8641	46.6452	45.7695	50.2019
		1876.32	47.2762	46.608	46.4172	47.8977	46.6609	45.7773	50.2519
		1874.63	46.6362	46.6212	46.428	47.9313	46.6765	45.785	50.3019
		1872.93	46.5681	46.6345	46.4389	47.965	46.6921	45.7928	50.3519
		1871.24	47.4402	46.6476	46.4497	47.9986	46.7077	45.8006	50.4019
		1869.54	46.8634	46.6609	46.4606	48.0429	46.7233	45.8083	50.4626
		1867.85	46.6714	46.6741	46.4714	48.0896	46.7389	45.8161	50.5256
		1866.15	46.9714	46.6872	46.4823	48.1362	46.7545	45.8239	50.5887
		1864.46	46.5643	46.7004	46.4931	48.1829	46.7701	45.8316	50.6517
		1862.76	46.4628	46.7137	46.5051	48.2296	46.7857	45.8394	50.7159
		1861.07	47.6425	46.7269	46.5175	48.2762	46.8013	45.8471	50.7806
		1859.37	46.9416	46.7401	46.5299	48.3229	46.8204	45.8549	50.8487
		1857.68	47.5646	46.7533	46.5423	48.3696	46.84	45.8627	50.9172
		1855.98	47.7208	46.768	46.5548	48.4163	46.8595	45.8704	50.9873
		1854.29	47.8849	46.7828	46.5672	48.4232	46.8791	45.8782	51.0177
		1852.59	48.0329	46.7976	46.5796	48.4704	46.8987	45.8859	51.0884
		1850.9	47.4804	46.8124	46.592	48.5185	46.9182	45.8937	51.16
		1849.2	47.305	46.8272	46.6044	48.5676	46.9378	45.9014	51.2326
		1847.51	48.2554	46.842	46.6168	48.6177	46.9573	45.9092	51.3062
		1845.81	48.6596	46.8568	46.6292	48.6688	46.9769	45.917	51.3808
		1844.12	48.6411	46.8716	46.6416	48.721	46.9965	45.9247	51.4565
		1842.42	48.5704	46.8864	46.654	48.7743	47.016	45.9325	51.5333
		1840.73	47.5244	46.9012	46.6664	48.8288	47.0356	45.9402	51.6113
		1839.03	46.9007	46.916	46.6788	48.8845	47.0552	45.948	51.6905
		1837.34	47.1371	46.9309	46.6912	48.9414	47.0575	45.9558	51.7537
		1835.64	47.7936	46.9457	46.7036	48.9997	47.0771	45.9635	51.8355
		1833.95	47.531	46.9605	46.716	49.0592	47.097	45.9713	51.9188
		1832.25	47.2807	46.9753	46.7284	49.1201	47.117	45.9791	52.0037
		1830.56	47.0223	46.9901	46.7408	49.1824	47.1373	45.9868	52.0902
		1828.86	47.7258	47.0049	46.7532	49.2463	47.1577	45.9946	52.1784
		1827.17	48.4047	47.0197	46.7657	49.3117	47.1784	46.0023	52.2684
		1825.47	48.0127	47.0345	46.7781	49.3787	47.1993	46.0101	52.3603
		1823.78	48.5196	47.0493	46.7785	49.4473	47.2204	46.0179	52.4421
		1822.08	49.019	47.0641	46.7909	49.5177	47.2418	46.0256	52.5377
		1820.39	50.0989	47.0789	46.8034	49.5898	47.2634	46.0334	52.6354
		1818.69	50.6784	47.0938	46.8158	49.6639	47.2852	46.0411	52.7353
		1817	50.1863	47.1086	46.8284	49.7399	47.3073	46.0489	52.8374
		1815.3	48.8455	47.1239	46.8409	49.8179	47.3296	46.0566	52.9425
		1813.61	47.6276	47.141	46.8535	49.8981	47.3522	46.0644	53.0517
		1811.91	47.2488	47.1582	46.8662	49.9804	47.3751	46.0722	53.1634
		1810.22	45.9682	47.1753	46.8789	50.0651	47.3983	46.0799	53.2777
		1808.52	45.7616	47.1924	46.8916	50.1521	47.4217	46.0877	53.3948
		1806.83	45.7225	47.2095	46.9044	50.2416	47.4455	46.0954	53.5147
		1805.13	46.5096	47.2267	46.9173	50.3338	47.4695	46.1032	53.6377
		1803.44	47.6151	47.2438	46.9302	50.4288	47.4938	46.111	53.7637
		1801.74	48.6304	47.2609	46.9431	50.5266	47.5185	46.1187	53.8929
		1800.05	48.4145	47.2781	46.9561	50.6274	47.5434	46.1265	54.0255
		1798.35	48.8512	47.2952	46.9692	50.7313	47.5687	46.1343	54.1616
		1796.66	49.8263	47.3123	46.9823	50.8385	47.5944	46.142	54.3014
		1794.96	51.5308	47.3294	46.9954	50.9492	47.6204	46.1498	54.4451
		1793.27	51.6628	47.3466	47.0086	51.0636	47.6467	46.1575	54.593
		1791.57	51.5517	47.3637	47.0219	51.1819	47.6734	46.1653	54.745
		1789.88	52.9658	47.3808	47.0352	51.3041	47.7005	46.173	54.9015
		1788.18	53.6311	47.3979	47.0486	51.4306	47.728	46.1808	55.0627
		1786.49	54.6703	47.4151	47.062	51.5615	47.7559	46.1886	55.2288
		1784.79	55.8573	47.4322	47.0755	51.6972	47.7842	46.1963	55.4001
		1783.1	56.0332	47.4493	47.0891	51.8379	47.8129	46.2041	55.577
		1781.4	55.6267	47.4664	47.1027	51.984	47.8421	46.2118	55.7597
		1779.71	54.4829	47.4836	47.1163	52.1357	47.8716	46.2196	55.9485
		1778.01	54.9382	47.5007	47.1301	52.2934	47.9017	46.2274	56.1438
		1776.32	53.8093	47.5178	47.1438	52.4573	47.9322	46.2351	56.3459
		1774.62	53.4689	47.535	47.1577	52.628	47.9633	46.2429	56.5553
		1772.93	54.2418	47.5539	47.1716	52.8058	47.9948	46.2506	56.7742
		1771.23	55.7272	47.5745	47.1856	52.9914	48.0269	46.2584	57.0031
		1769.54	57.0411	47.5951	47.1996	53.1852	48.0594	46.2662	57.2409
		1767.84	58.2115	47.6157	47.2137	53.3877	48.0926	46.2739	57.488
		1766.15	59.2601	47.6363	47.2279	53.5995	48.1263	46.2817	57.745
		1764.45	59.1357	47.6569	47.2422	53.8212	48.1606	46.2894	58.0126
		1762.76	59.0879	47.6775	47.2565	54.0536	48.1955	46.2972	58.2915
		1761.06	60.2486	47.6981	47.2709	54.2972	48.2311	46.305	58.5824
		1759.37	60.8888	47.7188	47.2853	54.5532	48.2672	46.3127	58.8864
		1757.67	60.5334	47.7394	47.2998	54.8224	48.3041	46.3205	59.2043
		1755.98	60.9614	47.76	47.3144	55.1056	48.3416	46.3282	59.5369
		1754.28	61.7296	47.7806	47.3291	55.4037	48.3799	46.336	59.8853
		1752.59	62.2742	47.8012	47.3439	55.7179	48.4189	46.3438	60.2506
		1750.89	61.8077	47.8218	47.3587	56.0495	48.4587	46.3515	60.6341
		1749.2	62.0632	47.8424	47.3736	56.3997	48.4993	46.3593	61.0371
		1747.5	61.7274	47.863	47.3886	56.7704	48.5407	46.367	61.4616
		1745.81	63.244	47.8836	47.4036	57.1631	48.5829	46.3748	61.9089
		1744.11	64.8999	47.9042	47.4188	57.5791	48.6261	46.3826	62.3805
		1742.42	67.1003	47.9248	47.434	58.0204	48.6701	46.3903	62.8784
		1740.72	67.4971	47.9454	47.4493	58.4889	48.7152	46.3981	63.4045
		1739.03	67.9454	47.966	47.4647	58.9867	48.7612	46.4058	63.961
		1737.33	70.1324	47.9866	47.4802	59.516	48.8082	46.4136	64.5503
		1735.64	71.8031	48.0072	47.4958	60.0802	48.8563	46.4214	65.1754
		1733.94	70.914	48.0278	47.5115	60.6814	48.9055	46.4291	65.8389
		1732.25	71.4887	48.0484	47.5272	61.3223	48.9559	46.4369	66.5433
		1730.55	72.2781	48.0736	47.5431	62.0057	49.0076	46.4446	67.296
		1728.86	74.1045	48.0997	47.559	62.735	49.0604	46.4524	68.0969
		1727.16	74.7934	48.1258	47.575	63.5134	49.1146	46.4602	68.9483
		1725.47	74.854	48.1519	47.5912	64.3445	49.1701	46.4679	69.8539
		1723.77	74.6502	48.178	47.6074	65.2336	49.2272	46.4757	70.8191
		1722.08	75.8945	48.204	47.6238	66.1839	49.2856	46.4834	71.847
		1720.38	77.7579	48.2301	47.6402	67.1991	49.3457	46.4912	72.9415
		1718.69	80.5761	48.2562	47.6567	68.2837	49.4074	46.499	74.1072
		1716.99	81.3682	48.2823	47.6734	69.4422	49.4709	46.5067	75.3486
		1715.3	81.6316	48.3084	47.6901	70.6793	49.5361	46.5145	76.6705
		1713.6	83.3686	48.3345	47.707	72	49.6032	46.5222	78.078
		1711.91	84.6657	48.3606	47.724	73.4116	49.6723	46.53	79.5785
		1710.21	85.8217	48.3867	47.741	74.9179	49.7434	46.5378	81.1758
		1708.52	88.0065	48.4128	47.7582	76.5236	49.8167	46.5455	82.8748
		1706.82	90.3597	48.4389	47.7755	78.2339	49.8923	46.5533	84.6808
		1705.13	91.8895	48.465	47.793	80.0542	49.9703	46.561	86.5993
		1703.43	92.757	48.4911	47.8105	81.9898	50.0508	46.5688	88.6358
		1701.74	94.1078	48.5172	47.8282	84.0461	50.1338	46.5766	90.7956
		1700.04	95.3384	48.5432	47.846	86.2314	50.2196	46.5843	93.0874
		1698.35	96.6172	48.5693	47.864	88.5487	50.3083	46.5921	95.514
		1696.65	100.258	48.5954	47.882	91.0018	50.4	46.5998	98.0797
		1694.96	104.226	48.6215	47.9002	93.5952	50.4949	46.6076	100.789
		1693.26	108.794	48.6476	47.9186	96.3333	50.5932	46.6154	103.647
		1691.57	112.238	48.6737	47.937	99.2195	50.6949	46.6231	106.656
		1689.87	115.213	48.7009	47.9556	102.257	50.8004	46.6309	109.822
		1688.18	116.813	48.7363	47.9744	105.454	50.9098	46.6386	113.158
		1686.48	119.146	48.7716	47.9933	108.807	51.0233	46.6464	116.656
		1684.79	122.055	48.807	48.0123	112.318	51.1411	46.6542	120.316
		1683.09	125.729	48.8423	48.0315	115.987	51.2635	46.6619	124.138
		1681.4	128.563	48.8776	48.0508	119.814	51.3907	46.6697	128.124
		1679.7	131.378	48.913	48.0704	123.797	51.523	46.6774	132.271
		1678.01	137.296	48.9483	48.09	127.934	51.6606	46.6852	136.578
		1676.31	140.372	48.9836	48.1098	132.226	51.8039	46.693	141.045
		1674.62	142.797	49.019	48.1298	136.665	51.9531	46.7007	145.665
		1672.92	147.416	49.0543	48.15	141.243	52.1086	46.7085	150.431
		1671.23	151.63	49.0897	48.1703	145.955	52.2707	46.7162	155.337
		1669.53	157.12	49.125	48.1908	150.791	52.4398	46.724	160.374
		1667.84	161.901	49.1231	48.2115	155.741	52.6162	46.7317	165.497
		1666.14	167.269	49.1588	48.2324	160.796	52.8004	46.7395	170.769
		1664.45	171.518	49.1949	48.2534	165.945	52.9927	46.7473	176.144
		1662.75	177.697	49.2316	48.2747	171.171	53.1936	46.755	181.605
		1661.06	182.39	49.2688	48.2961	176.459	53.4035	46.7628	187.139
		1659.36	186.587	49.3066	48.3178	181.793	53.623	46.7706	192.728
		1657.67	190.673	49.3449	48.3396	187.156	53.8523	46.7783	198.358
		1655.97	196.043	49.3838	48.3617	192.529	54.0923	46.7861	204.008
		1654.28	203.688	49.4233	48.3839	197.893	54.3433	46.7938	209.662
		1652.58	208.459	49.4633	48.4064	203.226	54.6059	46.8016	215.296
		1650.89	212.204	49.504	48.4291	208.506	54.8807	46.8094	220.892
		1649.19	218.556	49.5453	48.452	213.713	55.1683	46.8171	226.427
		1647.5	226.33	49.5873	48.4752	218.824	55.4692	46.8249	231.881
		1645.8	234.971	49.63	48.4986	223.815	55.7843	46.8326	237.231
		1644.11	242.9	49.6733	48.5222	228.666	56.114	46.8404	242.454
		1642.41	251.932	49.7173	48.5461	233.351	56.4592	46.8481	247.529
		1640.72	256.833	49.762	48.5702	237.843	56.8204	46.8559	252.428
		1639.02	261.131	49.8075	48.5946	242.124	57.1985	46.8637	257.133
		1637.33	263.392	49.8538	48.6193	246.172	57.5941	46.8714	261.625
		1635.63	266.049	49.9008	48.6442	249.967	58.0081	46.8792	265.882
		1633.94	268.832	49.9487	48.6694	253.488	58.441	46.8869	269.886
		1632.24	275.141	49.9974	48.6949	256.717	58.8939	46.8947	273.619
		1630.55	281.062	50.0469	48.7207	259.636	59.3672	46.9025	277.063
		1628.85	287.535	50.0974	48.7468	262.219	59.8622	46.9102	280.194
		1627.16	290.595	50.1487	48.7732	264.46	60.3792	46.918	283.007
		1625.46	291.078	50.201	48.7999	266.348	60.9194	46.9258	285.491
		1623.77	292.815	50.2542	48.8269	267.871	61.4832	46.9335	287.635
		1622.07	293.276	50.3084	48.8543	269.021	62.0719	46.9413	289.432
		1620.38	292.188	50.3637	48.882	269.792	62.6858	46.949	290.877
		1618.68	294.943	50.42	48.91	270.178	63.3261	46.9568	291.964
		1616.99	297.515	50.4774	48.9383	270.167	63.9933	46.9646	292.682
		1615.29	298.502	50.5359	48.9671	269.769	64.6883	46.9723	293.043
		1613.6	297.069	50.5955	48.9962	268.987	65.4116	46.9801	293.05
		1611.9	296.011	50.6564	49.0258	267.827	66.1643	46.9878	292.709
		1610.21	294.308	50.7185	49.0557	266.293	66.9467	46.9956	292.027
		1608.51	292.577	50.7818	49.086	264.396	67.7596	47.0033	291.014
		1606.82	290.508	50.8465	49.1167	262.145	68.6036	47.0111	289.679
		1605.12	287.093	50.9125	49.1478	259.545	69.4793	47.0189	288.028
		1603.43	285.144	50.98	49.1794	256.619	70.3871	47.0266	286.086
		1601.73	282.211	51.0489	49.2114	253.385	71.3275	47.0344	283.87
		1600.04	281.423	51.1193	49.244	249.86	72.3007	47.0421	281.397
		1598.34	278.183	51.1913	49.2769	246.062	73.3073	47.0499	278.688
		1596.65	273.012	51.2648	49.3104	242.013	74.3474	47.0577	275.762
		1594.95	269.902	51.3401	49.3443	237.731	75.4211	47.0654	272.64
		1593.26	267.943	51.4171	49.3787	233.235	76.5285	47.0732	269.34
		1591.56	265.863	51.4958	49.4138	228.553	77.6696	47.081	265.89
		1589.87	262.375	51.5765	49.4493	223.708	78.8443	47.0887	262.312
		1588.17	256.672	51.6591	49.4854	218.723	80.0522	47.0965	258.631
		1586.48	251.195	51.7436	49.5221	213.621	81.2933	47.1042	254.867
		1584.78	248.022	51.8304	49.5593	208.423	82.5668	47.112	251.044
		1583.09	244.44	51.9192	49.5971	203.153	83.8723	47.1198	247.183
		1581.39	237.931	52.0103	49.6355	197.832	85.2091	47.1275	243.305
		1579.7	233.011	52.1039	49.6747	192.483	86.5765	47.1353	239.432
		1578	229.39	52.1997	49.7144	187.125	87.9733	47.143	235.584
		1576.31	227.895	52.2983	49.7549	181.78	89.3987	47.1508	231.779
		1574.61	223.242	52.3994	49.796	176.463	90.8513	47.1585	228.034
		1572.92	218.473	52.5033	49.8378	171.194	92.3299	47.1663	224.366
		1571.22	212.767	52.6102	49.8803	165.989	93.8327	47.1741	220.79
		1569.53	208.922	52.72	49.9236	160.864	95.3585	47.1818	217.321
		1567.83	207.982	52.8331	49.9678	155.832	96.9052	47.1896	213.97
		1566.14	206.879	52.9495	50.0127	150.905	98.4712	47.1974	210.746
		1564.44	203.704	53.0692	50.0584	146.093	100.054	47.2051	207.659
		1562.75	200.82	53.1929	50.105	141.406	101.652	47.2129	204.717
		1561.05	199.514	53.3202	50.1523	136.852	103.262	47.2206	201.925
		1559.36	199.713	53.4515	50.2006	132.44	104.883	47.2284	199.29
		1557.66	198.341	53.5872	50.2499	128.178	106.511	47.2362	196.818
		1555.97	197.026	53.7271	50.3002	124.067	108.144	47.2439	194.506
		1554.27	197.99	53.8718	50.3514	120.109	109.779	47.2517	192.357
		1552.58	198.039	54.0214	50.4036	116.309	111.414	47.2594	190.369
		1550.88	198.259	54.1759	50.4568	112.666	113.044	47.2672	188.542
		1549.19	198.538	54.3363	50.5111	109.182	114.668	47.2749	186.872
		1547.49	194.47	54.502	50.5665	105.856	116.281	47.2827	185.358
		1545.8	191.566	54.6737	50.6232	102.69	117.881	47.2905	183.997
		1544.1	189.433	54.852	50.681	99.6787	119.464	47.2982	182.781
		1542.41	187.164	55.0365	50.74	96.8183	121.028	47.306	181.704
		1540.71	184.678	55.2284	50.8001	94.1059	122.568	47.3137	180.761
		1539.02	185.099	55.4275	50.8616	91.5378	124.081	47.3215	179.943
		1537.32	183.232	55.6341	50.9243	89.1097	125.563	47.3293	179.244
		1535.63	184.295	55.8495	50.9885	86.8185	127.012	47.337	178.657
		1533.93	184.506	56.0731	51.0542	84.6607	128.424	47.3448	178.178
		1532.24	182.378	56.3061	51.1213	82.6285	129.795	47.3525	177.793
		1530.54	180.567	56.5488	51.1899	80.7164	131.122	47.3603	177.496
		1528.85	176.694	56.8013	51.2599	78.9194	132.402	47.3681	177.278
		1527.15	174.268	57.0654	51.3315	77.2321	133.632	47.3758	177.133
		1525.46	174.792	57.3405	51.4047	75.649	134.807	47.3836	177.051
		1523.76	172.838	57.6276	51.4798	74.1659	135.927	47.3913	177.026
		1522.07	174.47	57.9282	51.5566	72.7783	136.986	47.3991	177.052
		1520.37	174.862	58.2416	51.6352	71.479	137.984	47.4069	177.119
		1518.68	177.345	58.5701	51.7155	70.2629	138.916	47.4146	177.221
		1516.98	178.708	58.9137	51.7977	69.1252	139.781	47.4224	177.351
		1515.29	179.958	59.2727	51.8818	68.0611	140.576	47.4301	177.501
		1513.59	177.693	59.6502	51.9678	67.066	141.299	47.4379	177.669
		1511.9	175.305	60.0449	52.0563	66.1363	141.947	47.4457	177.847
		1510.2	175.607	60.4587	52.1468	65.2682	142.52	47.4534	178.034
		1508.51	174.158	60.8935	52.2394	64.4563	143.015	47.4612	178.221
		1506.81	173.524	61.3485	52.3342	63.6969	143.432	47.4689	178.405
		1505.12	171.768	61.8275	52.4313	62.9864	143.768	47.4767	178.583
		1503.42	170.986	62.3299	52.5307	62.3216	144.024	47.4845	178.753
		1501.73	172.064	62.8566	52.6327	61.6991	144.198	47.4922	178.909
		1500.03	174.027	63.412	52.7374	61.1164	144.29	47.5	179.056
		1498.34	176.051	63.9939	52.8446	60.571	144.299	47.5077	179.185
		1496.64	175.919	64.6061	52.9544	60.0594	144.227	47.5155	179.3
		1494.95	175.703	65.2501	53.0669	59.5792	144.071	47.5233	179.398
		1493.25	177.033	65.9252	53.1822	59.1282	143.835	47.531	179.477
		1491.56	176.736	66.6375	53.3002	58.7043	143.517	47.5388	179.542
		1489.86	175.275	67.3849	53.4215	58.3054	143.12	47.5465	179.592
		1488.17	175.31	68.1699	53.546	57.9302	142.643	47.5543	179.626
		1486.47	176.911	68.9972	53.6735	57.5768	142.089	47.5621	179.65
		1484.78	179.431	69.8642	53.8041	57.2435	141.458	47.5698	179.661
		1483.08	182.018	70.7771	53.938	56.9286	140.755	47.5776	179.666
		1481.39	182.72	71.736	54.0751	56.6311	139.978	47.5853	179.664
		1479.69	182.955	72.7405	54.2156	56.3495	139.132	47.5931	179.658
		1478	180.442	73.7998	54.3603	56.0829	138.218	47.6009	179.658
		1476.3	179.308	74.9089	54.5086	55.8304	137.239	47.6086	179.661
		1474.61	178.909	76.0726	54.6605	55.591	136.197	47.6164	179.672
		1472.91	180.062	77.2952	54.8161	55.3637	135.096	47.6241	179.698
		1471.22	179.396	78.5736	54.9755	55.1476	133.937	47.6319	179.738
		1469.52	180.189	79.9166	55.1388	54.9421	132.726	47.6397	179.804
		1467.83	180.268	81.3218	55.3064	54.7465	131.463	47.6474	179.895
		1466.13	179.571	82.7901	55.4787	54.5601	130.154	47.6552	180.017
		1464.44	179.796	84.331	55.6552	54.3825	128.799	47.6629	180.179
		1462.74	179.992	85.9378	55.836	54.2132	127.405	47.6707	180.38
		1461.05	181.268	87.6177	56.0211	54.0514	125.973	47.6785	180.628
		1459.35	182.173	89.3725	56.2108	53.8967	124.507	47.6862	180.929
		1457.66	183.968	91.1986	56.405	53.7487	123.011	47.694	181.281
		1455.96	186.756	93.1075	56.6044	53.607	121.488	47.7017	181.702
		1454.27	185.809	95.0924	56.809	53.4712	119.941	47.7095	182.185
		1452.57	184.474	97.156	57.0186	53.3411	118.374	47.7173	182.738
		1450.88	186.114	99.3055	57.2331	53.2164	116.79	47.725	183.37
		1449.18	187.911	101.533	57.4527	53.0966	115.193	47.7328	184.077
		1447.49	188.183	103.848	57.6775	52.9814	113.585	47.7405	184.87
		1445.79	189.387	106.246	57.9075	52.8708	111.97	47.7483	185.75
		1444.1	191.638	108.725	58.1438	52.7643	110.352	47.7561	186.716
		1442.4	192.191	111.296	58.3858	52.6619	108.732	47.7638	187.784
		1440.71	192.515	113.948	58.6333	52.5633	107.114	47.7716	188.944
		1439.01	193.263	116.684	58.8865	52.4684	105.501	47.7793	190.203
		1437.32	192.46	119.508	59.1455	52.377	103.896	47.7871	191.565
		1435.62	195.093	122.41	59.4103	52.2888	102.3	47.7949	193.025
		1433.93	196.918	125.398	59.6812	52.2037	100.718	47.8026	194.593
		1432.23	200.806	128.465	59.9592	52.1217	99.1494	47.8104	196.264
		1430.54	202.435	131.607	60.2434	52.0424	97.5985	47.8181	198.037
		1428.84	203.466	134.831	60.5338	51.966	96.0662	47.8259	199.919
		1427.15	205.526	138.123	60.8305	51.8922	94.5553	47.8337	201.9
		1425.45	206.782	141.487	61.1336	51.8208	93.0666	47.8414	203.984
		1423.76	207.41	144.918	61.4431	51.7519	91.6029	47.8492	206.168
		1422.06	209.619	148.408	61.7598	51.6852	90.1644	47.8569	208.447
		1420.37	211.747	151.961	62.0839	51.6207	88.7537	47.8647	210.825
		1418.67	213.991	155.565	62.4147	51.5583	87.3708	47.8725	213.291
		1416.98	216.489	159.216	62.7522	51.498	86.0181	47.8802	215.843
		1415.28	216.769	162.911	63.0966	51.4397	84.6951	47.888	218.479
		1413.59	216.959	166.642	63.4479	51.3832	83.4042	47.8957	221.19
		1411.89	221.864	170.403	63.8062	51.3284	82.1444	47.9035	223.971
		1410.2	223.362	174.188	64.1724	51.2754	80.918	47.9113	226.82
		1408.5	226.951	177.988	64.5463	51.2241	79.7237	47.919	229.725
		1406.81	231.949	181.797	64.9272	51.1743	78.5636	47.9268	232.682
		1405.11	236.113	185.608	65.3153	51.1261	77.4362	47.9345	235.681
		1403.42	237.85	189.411	65.7106	51.0794	76.3433	47.9423	238.717
		1401.72	240.44	193.198	66.1131	51.0341	75.2833	47.95	241.778
		1400.03	243.745	196.962	66.5228	50.9902	74.2578	47.9578	244.86
		1398.33	247.054	200.692	66.9413	50.9476	73.2649	47.9656	247.949
		1396.64	246.011	204.38	67.3672	50.9062	72.3062	47.9733	251.04
		1394.94	248.694	208.019	67.8003	50.8662	71.3795	47.9811	254.122
		1393.25	252.099	211.593	68.2408	50.8273	70.4864	47.9888	257.181
		1391.55	253.977	215.101	68.6886	50.7896	69.6244	47.9966	260.214
		1389.86	254.733	218.529	69.1436	50.753	68.7951	48.0044	263.208
		1388.16	258.367	221.866	69.6064	50.7174	67.9959	48.0121	266.15
		1386.47	261.165	225.111	70.0775	50.6829	67.2282	48.0199	269.04
		1384.77	265.35	228.242	70.5558	50.6494	66.4895	48.0277	271.854
		1383.08	270.013	231.26	71.0413	50.6169	65.7808	48.0354	274.593
		1381.38	273.311	234.156	71.534	50.5854	65.0998	48.0432	277.246
		1379.69	275.228	236.911	72.0337	50.5939	64.4474	48.0509	279.833
		1377.99	278.205	239.532	72.5405	50.5628	63.8211	48.0587	282.28
		1376.3	283.135	241.998	73.0549	50.5316	63.222	48.0665	284.607
		1374.6	287.95	244.305	73.577	50.5005	62.6475	48.0742	286.808
		1372.91	289.116	246.458	74.1058	50.4693	62.0984	48.082	288.885
		1371.21	292.014	248.423	74.6413	50.4382	61.5725	48.0897	290.806
		1369.52	295.518	250.22	75.1833	50.407	61.0703	48.0975	292.588
		1367.82	298.17	251.834	75.7318	50.3759	60.5897	48.1052	294.216
		1366.13	299.328	253.252	76.2867	50.3447	60.1313	48.113	295.676
		1364.43	298.204	254.487	76.8489	50.3169	59.6928	48.1208	296.983
		1362.74	298.214	255.514	77.4173	50.2988	59.2749	48.1285	298.12
		1361.04	300.201	256.344	77.9917	50.2807	58.8754	48.1363	299.082
		1359.35	302.106	256.978	78.5717	50.2625	58.4948	48.1441	299.875
		1357.65	302.616	257.391	79.1574	50.2445	58.1313	48.1518	300.468
		1355.96	303.249	257.608	79.7484	50.2263	57.7852	48.1596	300.889
		1354.26	307.226	257.614	80.3448	50.2082	57.4546	48.1673	301.12
		1352.57	309.453	257.409	80.9472	50.1901	57.14	48.1751	301.161
		1350.87	309.961	257.007	81.5543	50.172	56.8396	48.1829	301.024
		1349.18	309.617	256.386	82.166	50.1539	56.5538	48.1906	300.688
		1347.48	307.703	255.568	82.782	50.1358	56.281	48.1984	300.172
		1345.79	307.574	254.554	83.4021	50.1177	56.0214	48.2061	299.477
		1344.09	305.092	253.33	84.0261	50.0996	55.7736	48.2139	298.588
		1342.4	306.734	251.924	84.654	50.0815	55.5379	48.2216	297.533
		1340.7	303.099	250.324	85.2857	50.0634	55.3128	48.2294	296.297
		1339.01	300.111	248.539	85.9203	50.0453	55.0987	48.2372	294.891
		1337.31	298.352	246.585	86.5577	50.0272	54.8942	48.2449	293.33
		1335.62	295.676	244.446	87.1976	50.0091	54.6996	48.2527	291.594
		1333.92	291.231	242.151	87.8396	49.991	54.5136	48.2604	289.714
		1332.23	284.376	239.698	88.4835	49.9775	54.3367	48.2682	287.692
		1330.53	283.366	237.09	89.1292	49.9671	54.1676	48.276	285.526
		1328.84	280.461	234.348	89.7761	49.9567	54.0065	48.2837	283.236
		1327.14	277.055	231.466	90.4239	49.9464	53.8525	48.2915	280.815
		1325.45	276.498	228.461	91.0721	49.936	53.7058	48.2993	278.277
		1323.75	274.467	225.345	91.7205	49.9256	53.5654	48.307	275.635
		1322.06	273.203	222.113	92.3687	49.9153	53.4315	48.3148	272.884
		1320.36	270.18	218.79	93.0164	49.9049	53.3034	48.3225	270.047
		1318.67	267.544	215.376	93.6629	49.8946	53.1812	48.3303	267.124
		1316.97	262.195	211.882	94.308	49.8842	53.0641	48.3381	264.125
		1315.28	257.059	208.322	94.9514	49.8738	52.9523	48.3458	261.063
		1313.58	253.027	204.698	95.5927	49.8635	52.8451	48.3536	257.939
		1311.89	248.815	201.025	96.2315	49.8531	52.7427	48.3613	254.768
		1310.19	244.803	197.31	96.8674	49.8427	52.6445	48.3691	251.557
		1308.5	240.751	193.561	97.4999	49.8324	52.5506	48.3768	248.313
		1306.8	239.31	189.789	98.128	49.822	52.4604	48.3846	245.045
		1305.11	236.484	186.001	98.7519	49.8117	52.374	48.3924	241.761
		1303.41	232.543	182.206	99.3713	49.8013	52.2911	48.4001	238.469
		1301.72	229.848	178.412	99.9856	49.7909	52.2117	48.4079	235.177
		1300.02	226.18	174.627	100.595	49.7851	52.1353	48.4156	231.896
		1298.33	224.265	170.859	101.198	49.7797	52.062	48.4234	228.628
		1296.63	221.037	167.113	101.794	49.7742	51.9916	48.4312	225.38
		1294.94	216.759	163.399	102.383	49.7688	51.924	48.4389	222.158
		1293.24	215.087	159.72	102.965	49.7633	51.8589	48.4467	218.967
		1291.55	212.997	156.085	103.539	49.7578	51.7964	48.4544	215.815
		1289.85	210.969	152.498	104.106	49.7524	51.7362	48.4622	212.705
		1288.16	208.193	148.961	104.664	49.7469	51.6784	48.47	209.64
		1286.46	204.687	145.488	105.213	49.7415	51.6226	48.4777	206.632
		1284.77	201.615	142.073	105.752	49.736	51.569	48.4855	203.674
		1283.07	199.117	138.726	106.28	49.7306	51.5173	48.4932	200.774
		1281.38	196.583	135.451	106.799	49.7251	51.4675	48.501	197.939
		1279.68	192.138	132.244	107.307	49.7197	51.4195	48.5088	195.164
		1277.99	190.658	129.118	107.804	49.7142	51.3733	48.5165	192.46
		1276.29	187.61	126.069	108.29	49.7088	51.3286	48.5243	189.823
		1274.6	189.055	123.097	108.765	49.7033	51.2856	48.532	187.254
		1272.9	188.071	120.212	109.225	49.6978	51.244	48.5398	184.759
		1271.21	185.352	117.406	109.673	49.6924	51.204	48.5476	182.332
		1269.51	183.829	114.686	110.108	49.6878	51.1652	48.5553	179.981
		1267.82	181.321	112.051	110.53	49.6856	51.1279	48.5631	177.705
		1266.12	177.614	109.497	110.939	49.6834	51.0917	48.5708	175.498
		1264.43	173.975	107.035	111.333	49.6813	51.0568	48.5786	173.371
		1262.73	169.781	104.654	111.713	49.6791	51.023	48.5864	171.31
		1261.04	166.131	102.356	112.077	49.6769	50.9904	48.5941	169.318
		1259.34	164.196	100.145	112.426	49.6747	50.9588	48.6019	167.399
		1257.65	163.261	98.013	112.76	49.6725	50.9283	48.6096	165.545
		1255.95	163.569	95.9658	113.079	49.6703	50.8987	48.6174	163.761
		1254.26	165.67	93.9981	113.382	49.6681	50.8702	48.6252	162.043
		1252.56	165.733	92.1055	113.669	49.666	50.8425	48.6329	160.384
		1250.87	166.355	90.2966	113.939	49.6638	50.8157	48.6407	158.792
		1249.17	165.352	88.5588	114.19	49.6616	50.7898	48.6484	157.255
		1247.48	163.688	86.8953	114.426	49.6594	50.7647	48.6562	155.776
		1245.78	163.079	85.3055	114.644	49.6572	50.7404	48.664	154.356
		1244.09	161.323	83.7815	114.846	49.655	50.7169	48.6717	152.984
		1242.39	157.584	82.3294	115.031	49.6529	50.6941	48.6795	151.669
		1240.7	155.05	80.9411	115.199	49.6507	50.6721	48.6872	150.401
		1239	151.911	79.6143	115.346	49.6485	50.6507	48.695	149.174
		1237.31	150.13	78.3527	115.475	49.6477	50.63	48.7028	147.997
		1235.61	149.47	77.1468	115.587	49.6478	50.61	48.7105	146.86
		1233.92	147.386	75.9992	115.681	49.6478	50.5906	48.7183	145.764
		1232.22	146.816	74.9068	115.758	49.6479	50.5717	48.726	144.706
		1230.53	145.86	73.8641	115.816	49.648	50.5535	48.7338	143.681
		1228.83	146.712	72.8756	115.857	49.6481	50.5359	48.7416	142.691
		1227.14	146.46	71.9331	115.876	49.6482	50.5188	48.7493	141.728
		1225.44	144.277	71.0363	115.877	49.6483	50.5022	48.7571	140.793
		1223.75	142.521	70.1857	115.861	49.6483	50.4862	48.7648	139.887
		1222.05	141.269	69.3748	115.827	49.6484	50.4707	48.7726	139.003
		1220.36	142.316	68.6058	115.775	49.6485	50.4556	48.7804	138.143
		1218.66	141.507	67.8747	115.705	49.6486	50.4411	48.7881	137.305
		1216.97	141.217	67.1782	115.616	49.6487	50.427	48.7959	136.482
		1215.27	139.411	66.5194	115.507	49.6487	50.4133	48.8036	135.678
		1213.58	136.612	65.8916	115.381	49.6488	50.4001	48.8114	134.887
		1211.88	134.886	65.2952	115.237	49.6489	50.3873	48.8192	134.111
		1210.19	132.896	64.7294	115.076	49.649	50.3749	48.8269	133.349
		1208.49	129.677	64.1902	114.899	49.6491	50.363	48.8347	132.597
		1206.8	129.123	63.6792	114.704	49.6492	50.3514	48.8424	131.856
		1205.1	128.844	63.1928	114.49	49.6508	50.3402	48.8502	131.123
		1203.41	129.914	62.7296	114.258	49.6525	50.3293	48.858	130.396
		1201.71	130.595	62.2906	114.01	49.6542	50.3188	48.8657	129.677
		1200.02	130.957	61.8718	113.746	49.6559	50.3087	48.8735	128.963
		1198.32	129.059	61.4736	113.467	49.6576	50.2989	48.8812	128.253
		1196.63	128.615	61.0949	113.171	49.6593	50.2895	48.889	127.548
		1194.93	126.7	60.7332	112.86	49.661	50.2803	48.8968	126.845
		1193.24	124.415	60.39	112.531	49.6627	50.2715	48.9045	126.142
		1191.54	124.253	60.0622	112.188	49.6644	50.2629	48.9123	125.44
		1189.85	123.727	59.7494	111.829	49.6661	50.2547	48.92	124.74
		1188.15	123.707	59.4518	111.457	49.6679	50.2468	48.9278	124.04
		1186.46	123.079	59.167	111.071	49.6696	50.2392	48.9356	123.34
		1184.76	120.618	58.8956	110.671	49.6713	50.2318	48.9433	122.639
		1183.07	119.652	58.6362	110.257	49.673	50.2247	48.9511	121.937
		1181.37	117.574	58.3877	109.828	49.6747	50.2178	48.9588	121.232
		1179.68	115.289	58.151	109.387	49.6764	50.2113	48.9666	120.526
		1177.98	113.23	57.924	108.934	49.6781	50.2049	48.9744	119.818
		1176.29	113.653	57.7067	108.469	49.6798	50.1989	48.9821	119.108
		1174.59	114.684	57.4988	107.993	49.6818	50.193	48.9899	118.397
		1172.9	115.752	57.2991	107.506	49.6847	50.1874	48.9976	117.684
		1171.2	116.681	57.1081	107.006	49.6876	50.182	49.0054	116.968
		1169.51	115.162	56.9246	106.496	49.6905	50.1768	49.0132	116.249
		1167.81	113.796	56.7483	105.976	49.6934	50.1719	49.0209	115.527
		1166.12	111.219	56.5795	105.447	49.6963	50.1672	49.0287	114.804
		1164.42	108.792	56.4169	104.909	49.6992	50.1626	49.0364	114.079
		1162.73	106.075	56.2607	104.362	49.7021	50.1583	49.0442	113.351
		1161.03	105.365	56.1106	103.807	49.705	50.1542	49.0519	112.621
		1159.34	105.136	55.9659	103.243	49.7079	50.1673	49.0597	111.906
		1157.64	105.333	55.827	102.672	49.7108	50.1633	49.0675	111.171
		1155.95	105.306	55.693	102.094	49.7137	50.1593	49.0752	110.434
		1154.25	104.726	55.5639	101.509	49.7166	50.1552	49.083	109.696
		1152.56	104.362	55.4396	100.919	49.7195	50.1512	49.0907	108.957
		1150.86	103.55	55.3195	100.322	49.7224	50.1472	49.0985	108.216
		1149.17	101.245	55.2038	99.7208	49.7253	50.1431	49.1063	107.474
		1147.47	100.62	55.0921	99.1137	49.7282	50.1391	49.114	106.731
		1145.78	99.7083	54.984	98.5023	49.7311	50.135	49.1218	105.987
		1144.08	99.3568	54.8798	97.887	49.734	50.131	49.1296	105.243
		1142.39	99.09	54.779	97.2683	49.7375	50.1269	49.1373	104.5
		1140.69	99.5008	54.6815	96.6464	49.7413	50.1229	49.1451	103.757
		1139	98.883	54.5873	96.0218	49.7451	50.1189	49.1528	103.015
		1137.3	100.497	54.4959	95.3947	49.7489	50.1151	49.1606	102.273
		1135.61	101.045	54.4076	94.7656	49.7527	50.115	49.1683	101.536
		1133.91	100.092	54.322	94.135	49.7565	50.1149	49.1761	100.8
		1132.22	98.1791	54.239	93.5032	49.7603	50.1148	49.1839	100.066
		1130.52	98.2654	54.1587	92.8708	49.7641	50.1148	49.1916	99.3335
		1128.83	98.0285	54.0808	92.238	49.7679	50.1147	49.1994	98.6032
		1127.13	98.7962	54.0052	91.6051	49.7717	50.1146	49.2071	97.8752
		1125.44	98.803	53.932	90.9727	49.7755	50.1145	49.2149	97.1499
		1123.74	99.8789	53.8608	90.341	49.7793	50.1144	49.2227	96.4274
		1122.05	99.9903	53.7918	89.7104	49.7831	50.1143	49.2304	95.7083
		1120.35	98.1971	53.7247	89.0812	49.7869	50.1142	49.2382	94.9925
		1118.66	96.5802	53.6596	88.4537	49.7907	50.1142	49.246	94.2803
		1116.96	95.876	53.5964	87.8282	49.7945	50.1141	49.2537	93.5721
		1115.27	94.3697	53.535	87.205	49.7983	50.114	49.2615	92.8679
		1113.57	93.5749	53.4753	86.585	49.8021	50.1139	49.2692	92.1686
		1111.88	94.1177	53.4173	85.968	49.8059	50.1138	49.277	91.474
		1110.18	94.3734	53.3608	85.3542	49.8103	50.1137	49.2848	90.7848
		1108.49	93.1596	53.306	84.7439	49.8148	50.1136	49.2925	90.1009
		1106.79	92.8508	53.2526	84.1374	49.8193	50.1136	49.3003	89.422
		1105.1	92.0576	53.2007	83.5348	49.8238	50.1135	49.308	88.7486
		1103.4	91.3543	53.1502	82.9366	49.8283	50.1134	49.3158	88.0812
		1101.71	90.5597	53.1011	82.3437	49.8328	50.1133	49.3235	87.4202
		1100.01	90.4161	53.0533	81.7554	49.8373	50.1132	49.3313	86.7653
		1098.32	90.7099	53.0067	81.1721	49.8418	50.1131	49.3391	86.1165
		1096.62	89.1416	52.9614	80.594	49.8462	50.1131	49.3468	85.4741
		1094.93	86.6351	52.9173	80.0211	49.8507	50.113	49.3546	84.8383
		1093.23	85.377	52.8743	79.4537	49.8552	50.1129	49.3623	84.209
		1091.54	85.206	52.8325	78.8926	49.8597	50.1137	49.3701	83.5882
		1089.84	84.2807	52.7917	78.338	49.8642	50.116	49.3779	82.9762
		1088.15	83.846	52.752	77.7893	49.8687	50.1182	49.3856	82.3713
		1086.45	83.5301	52.7133	77.2468	49.8732	50.1205	49.3934	81.7737
		1084.76	84.0225	52.6756	76.7106	49.8777	50.1228	49.4012	81.1832
		1083.06	83.9554	52.6389	76.1808	49.8822	50.125	49.4089	80.6001
		1081.37	83.6894	52.6031	75.6575	49.8866	50.1273	49.4167	80.0246
		1079.67	83.6071	52.5682	75.1421	49.8913	50.1296	49.4244	79.4578
		1077.98	83.3746	52.5342	74.6336	49.8963	50.1318	49.4322	78.8993
		1076.28	82.7635	52.501	74.1319	49.9013	50.1341	49.44	78.3486
		1074.59	80.9706	52.4687	73.6372	49.9064	50.1364	49.4477	77.8055
		1072.89	79.9109	52.4372	73.1495	49.9114	50.1386	49.4555	77.2702
		1071.2	77.8189	52.4065	72.6688	49.9164	50.1409	49.4632	76.7428
		1069.5	77.5469	52.3765	72.1954	49.9214	50.1431	49.471	76.2234
		1067.81	77.0505	52.3473	71.7304	49.9265	50.1454	49.4787	75.7133
		1066.11	77.2946	52.3188	71.2727	49.9315	50.1477	49.4865	75.2111
		1064.42	77.8095	52.291	70.8223	49.9365	50.1499	49.4943	74.7169
		1062.72	77.3101	52.2639	70.3791	49.9415	50.1522	49.502	74.2306
		1061.03	77.0704	52.2374	69.9432	49.9466	50.1544	49.5098	73.7522
		1059.33	75.4246	52.2116	69.5145	49.9516	50.1567	49.5175	73.2819
		1057.64	73.2744	52.1865	69.0939	49.9566	50.159	49.5253	72.82
		1055.94	72.507	52.1619	68.6814	49.9616	50.1612	49.5331	72.367
		1054.25	72.6418	52.138	68.2762	49.9667	50.1635	49.5408	71.9219
		1052.55	73.5163	52.1146	67.8783	49.9717	50.1658	49.5486	71.4847
		1050.86	73.8352	52.0919	67.4877	49.9767	50.168	49.5563	71.0553
		1049.16	72.9571	52.0696	67.1043	49.9817	50.1703	49.5641	70.6337
		1047.47	72.5822	52.0479	66.7281	49.987	50.1726	49.5719	70.2201
		1045.77	73.2997	52.0268	66.3602	49.9925	50.1759	49.5796	69.8165
		1044.08	72.4468	52.0061	65.9998	49.9979	50.1796	49.5874	69.4214
		1042.38	71.041	51.986	65.6466	50.0034	50.1834	49.5951	69.0339
		1040.69	70.8147	52.0034	65.3003	50.0088	50.1871	49.6029	68.691
		1038.99	69.4827	51.9836	64.961	50.0143	50.1909	49.6107	68.3179
		1037.3	68.6948	51.9638	64.6287	50.0197	50.1946	49.6184	67.9516
		1035.6	69.4093	51.944	64.3032	50.0252	50.1984	49.6262	67.5923
		1033.91	68.5876	51.9242	63.986	50.0306	50.2022	49.6339	67.2411
		1032.21	67.8983	51.9044	63.6754	50.0361	50.2059	49.6417	66.8967
		1030.52	68.5998	51.8845	63.3716	50.0415	50.2097	49.6495	66.5589
		1028.82	68.288	51.8647	63.0743	50.047	50.2134	49.6572	66.2277
		1027.13	68.1673	51.8449	62.7835	50.0524	50.2171	49.665	65.903
		1025.43	67.729	51.8251	62.4991	50.0579	50.2209	49.6727	65.5847
		1023.74	67.0616	51.8053	62.2214	50.0633	50.2246	49.6805	65.2732
		1022.04	66.3251	51.7854	61.9509	50.0688	50.2284	49.6883	64.9688
		1020.35	66.8143	51.7656	61.6866	50.0742	50.2322	49.696	64.6706
		1018.65	65.834	51.7541	61.4284	50.0797	50.2359	49.7038	64.3867
		1016.96	65.2534	51.7435	61.1761	50.0851	50.2397	49.7115	64.1098
		1015.26	63.2488	51.7329	60.9297	50.0909	50.2434	49.7193	63.8391
		1013.57	62.1146	51.7223	60.6892	50.0967	50.2472	49.7271	63.5742
		1011.87	61.6869	51.7118	60.455	50.1025	50.2509	49.7348	63.3157
		1010.18	60.0599	51.7012	60.2269	50.1083	50.2547	49.7426	63.0633
		1008.48	60.572	51.6906	60.0043	50.1141	50.2584	49.7503	62.8164
		1006.79	62.7503	51.6801	59.7871	50.1199	50.2622	49.7581	62.575
		1005.09	64.4361	51.6695	59.5753	50.1257	50.2659	49.7659	62.3388
		1003.4	64.4165	51.6589	59.3686	50.1315	50.2697	49.7736	62.1078
		1001.7	65.5097	51.6483	59.1671	50.1373	50.2735	49.7814	61.882
		1000.01	65.0064	51.6378	58.9715	50.1431	50.2782	49.7891	61.6631
		998.313	64.0231	51.6272	58.7809	50.1489	50.2829	49.7969	61.4492
		996.618	62.9742	51.6166	58.5952	50.1546	50.2877	49.8047	61.2401
		994.923	61.3186	51.606	58.4141	50.1604	50.2924	49.8124	61.0358
		993.228	61.1501	51.5955	58.2377	50.1662	50.2972	49.8202	60.8361
		991.533	61.1024	51.5849	58.0658	50.172	50.3019	49.8279	60.6409
		989.838	62.9588	51.5743	57.8985	50.1778	50.3067	49.8357	60.4502
		988.143	63.6301	51.5637	57.7363	50.1836	50.3114	49.8435	60.2647
		986.448	62.991	51.5532	57.5783	50.1894	50.3162	49.8512	60.0834
		984.753	61.8431	51.5426	57.4245	50.1953	50.3209	49.859	59.9063
		983.058	61.8261	51.532	57.2747	50.2013	50.3256	49.8667	59.7334
		981.363	60.0585	51.5215	57.1288	50.2074	50.3304	49.8745	59.5645
		979.668	58.8482	51.5109	56.9868	50.2135	50.3351	49.8823	59.3995
		977.973	57.8653	51.5014	56.8489	50.2196	50.3399	49.89	59.2396
		976.278	57.7747	51.4963	56.7151	50.2256	50.3446	49.8978	59.0883
		974.583	57.3297	51.4912	56.5849	50.2317	50.3494	49.9055	58.9405
		972.888	56.3111	51.4861	56.4582	50.2378	50.3541	49.9133	58.7962
		971.193	55.8471	51.481	56.3349	50.2438	50.3588	49.9211	58.6554
		969.498	56.0856	51.4759	56.2149	50.2499	50.3636	49.9288	58.5179
		967.803	56.2228	51.4708	56.0981	50.256	50.3683	49.9366	58.3836
		966.108	55.5404	51.4658	55.985	50.262	50.3731	49.9443	58.2529
		964.413	56.2708	51.4607	55.8752	50.2681	50.3778	49.9521	58.1255
		962.718	57.121	51.4556	55.7683	50.2742	50.3826	49.9599	58.0011
		961.023	56.9528	51.4505	55.6644	50.2803	50.3873	49.9676	57.8796
		959.328	58.3937	51.4454	55.5633	50.2863	50.392	49.9754	57.761
		957.633	57.383	51.4403	55.465	50.2924	50.3968	49.9831	57.6451
		955.938	56.9922	51.4353	55.3693	50.2985	50.4018	49.9909	57.5322
		954.243	56.2227	51.4302	55.2769	50.3045	50.4072	49.9987	57.4228
		952.548	56.8108	51.4251	55.187	50.3107	50.4126	50.0064	57.3162
		950.853	56.8081	51.42	55.0995	50.317	50.4181	50.0142	57.2121
		949.158	56.1896	51.4149	55.0144	50.3233	50.4235	50.0219	57.1104
		947.463	54.7161	51.4098	54.9317	50.3296	50.4289	50.0297	57.011
		945.768	53.4186	51.4047	54.8513	50.3359	50.4344	50.0375	56.914
		944.073	53.4372	51.3997	54.7732	50.3422	50.4398	50.0452	56.8193
		942.378	52.1828	51.3946	54.6976	50.3485	50.4452	50.053	56.727
		940.683	51.9063	51.3895	54.6241	50.3548	50.4507	50.0607	56.6369
		938.988	51.7029	51.3844	54.5526	50.3611	50.4561	50.0685	56.5487
		937.293	51.8102	51.3793	54.4831	50.3674	50.4615	50.0763	56.4626
		935.598	52.8863	51.3759	54.4155	50.3737	50.467	50.084	56.38
		933.903	54.2083	51.3743	54.3497	50.38	50.4724	50.0918	56.3011
		932.208	54.892	51.3727	54.286	50.3863	50.4778	50.0995	56.2242
		930.513	54.6359	51.3711	54.2242	50.3926	50.4833	50.1073	56.1493
		928.818	53.4167	51.3695	54.1641	50.3989	50.4887	50.115	56.076
		927.123	52.6718	51.3679	54.1056	50.4052	50.4941	50.1228	56.0044
		925.428	52.8341	51.3663	54.0488	50.4115	50.4995	50.1306	55.9344
		923.733	51.5861	51.3647	53.9935	50.4178	50.505	50.1383	55.8659
		922.038	51.0158	51.3631	53.9397	50.4241	50.5104	50.1461	55.799
		920.343	51.0077	51.3615	53.8876	50.4306	50.5159	50.1538	55.7339
		918.648	51.7551	51.3599	53.837	50.4371	50.5213	50.1616	55.6704
		916.953	53.4993	51.3582	53.7878	50.4435	50.5267	50.1694	55.6082
		915.258	54.6012	51.3566	53.74	50.45	50.5321	50.1771	55.5474
		913.563	54.8632	51.355	53.6934	50.4565	50.5376	50.1849	55.4878
		911.868	54.0777	51.3534	53.6481	50.463	50.543	50.1927	55.4296
		910.173	53.0929	51.3518	53.6041	50.4695	50.5488	50.2004	55.3729
		908.478	51.8485	51.3502	53.5614	50.476	50.5547	50.2082	55.3178
		906.783	51.0227	51.3486	53.52	50.4825	50.5606	50.2159	55.2638
		905.088	50.1848	51.347	53.4796	50.4889	50.5665	50.2237	55.211
		903.393	49.1548	51.3454	53.4403	50.4954	50.5725	50.2315	55.1593
		901.698	49.4604	51.3438	53.4021	50.5019	50.5784	50.2392	55.1086
		900.003	50.0402	51.3422	53.3649	50.5084	50.5843	50.247	55.0589
		898.308	51.0451	51.3406	53.3288	50.5149	50.5902	50.2547	55.0103
		896.613	50.4206	51.339	53.2938	50.5214	50.5962	50.2625	54.9628
		894.918	50.5287	51.3374	53.2597	50.5278	50.6021	50.2702	54.9162
		893.223	50.4965	51.3376	53.2265	50.5343	50.608	50.278	54.8724
		891.528	50.1198	51.3383	53.1942	50.5408	50.6139	50.2858	54.8299
		889.833	50.3703	51.339	53.1628	50.5474	50.6199	50.2935	54.7884
		888.138	50.3578	51.3397	53.1322	50.554	50.6258	50.3013	54.7478
		886.443	50.7218	51.3404	53.1025	50.5606	50.6317	50.309	54.7081
		884.748	50.8662	51.3411	53.0736	50.5673	50.6376	50.3168	54.6692
		883.053	50.7896	51.3418	53.0455	50.5739	50.6435	50.3246	54.6311
		881.358	51.5744	51.3425	53.0182	50.5806	50.6495	50.3323	54.5938
		879.663	50.2566	51.3432	52.9916	50.5872	50.6554	50.3401	54.5572
		877.968	48.8766	51.344	52.9656	50.5939	50.6613	50.3479	54.5212
		876.273	49.4002	51.3447	52.9404	50.6005	50.6673	50.3556	54.486
		874.578	51.2203	51.3454	52.9159	50.6071	50.6732	50.3634	54.4515
		872.883	52.765	51.3461	52.8921	50.6138	50.6791	50.3711	54.4177
		871.188	53.4689	51.3468	52.8689	50.6204	50.685	50.3789	54.3845
		869.493	53.3263	51.3475	52.8464	50.6271	50.6909	50.3867	54.3519
		867.798	52.9536	51.3482	52.8244	50.6337	50.6969	50.3944	54.3199
		866.103	51.7472	51.3489	52.803	50.6403	50.7028	50.4022	54.2885
		864.408	50.5322	51.3496	52.7821	50.647	50.7091	50.4099	54.2581
		862.713	48.774	51.3504	52.7619	50.6536	50.7154	50.4177	54.2282
		861.018	48.0784	51.3511	52.7423	50.6603	50.7216	50.4254	54.1989
		859.323	48.5378	51.3518	52.7231	50.6669	50.7279	50.4332	54.1701
		857.628	50.7041	51.3525	52.7045	50.6736	50.7342	50.441	54.1419
		855.933	51.607	51.3532	52.6863	50.6804	50.7405	50.4487	54.1143
		854.238	51.356	51.3539	52.6686	50.6872	50.7468	50.4565	54.0871
		852.543	51.0409	51.3548	52.6515	50.694	50.7531	50.4642	54.0605
		850.848	51.3334	51.3571	52.6348	50.7007	50.7594	50.472	54.036
		849.153	52.6309	51.3594	52.6186	50.7075	50.7657	50.4798	54.0118
		847.458	53.4226	51.3617	52.6028	50.7143	50.7719	50.4875	53.9881
		845.763	53.5616	51.364	52.5874	50.7211	50.7782	50.4953	53.9648
		844.068	53.1663	51.3664	52.5724	50.7278	50.7845	50.5031	53.942
		842.373	52.6541	51.3687	52.5578	50.7346	50.7908	50.5108	53.9195
		840.678	52.8417	51.371	52.5437	50.7414	50.7971	50.5186	53.8974
		838.983	51.6725	51.3733	52.5299	50.7482	50.8034	50.5263	53.8758
		837.288	50.8676	51.3756	52.5166	50.7549	50.8096	50.5341	53.8545
		835.593	50.6558	51.3779	52.5035	50.7617	50.8159	50.5418	53.8336
		833.898	50.4827	51.3803	52.4909	50.7685	50.8222	50.5496	53.813
		832.203	50.4457	51.3826	52.4785	50.7753	50.8285	50.5574	53.7928
		830.508	50.7437	51.5635	52.6451	50.9606	51.0134	50.7437	53.9515
		828.813	51.0356	51.8499	52.9177	51.2515	51.3038	51.0356	54.2161
		827.118	50.2589	51.0678	52.1219	50.4738	50.5256	50.2589	53.4125
		825.423	49.9691	50.7726	51.8134	50.1832	50.2343	49.9691	53.0961
		823.728	51.0927	51.8907	52.9185	51.3059	51.3565	51.0927	54.1935
		822.033	51.9191	52.7117	53.7268	52.1314	52.1814	51.9191	54.9939
		820.338	52.574	53.3611	54.3638	52.7854	52.8349	52.574	55.6233
		818.643	52.6025	53.3842	54.3747	52.8131	52.8622	52.6025	55.6267
		816.948	53.0707	53.8469	54.8257	53.2804	53.3292	53.0707	56.0701
		815.253	51.1138	51.8846	52.8518	51.3226	51.3711	51.1138	54.0887
		813.558	50.7218	51.4872	52.443	50.9297	50.9779	50.7218	53.6724
		811.863	49.7811	50.541	51.4858	49.9882	50.036	49.7811	52.7077
		810.168	49.0153	49.7702	50.7038	49.2215	49.269	49.0153	51.9186
		808.473	49.3498	50.1004	51.0223	49.5551	49.6023	49.3498	52.2308
		806.778	49.7448	50.4911	51.4016	49.9493	49.9961	49.7448	52.6037
		805.083	51.4751	52.2171	53.1164	51.6787	51.7252	51.4751	54.3121
		803.388	52.0731	52.8109	53.6991	52.2758	52.322	52.0731	54.8885
		801.693	52.353	53.0865	53.964	52.5548	52.6007	52.353	55.147
		799.998	51.749	52.4782	53.3452	51.95	51.9955	51.749	54.5218
		798.303	51.2204	51.9453	52.802	51.4205	51.4657	51.2204	53.9723
		796.608	52.9929	53.7135	54.5601	53.1921	53.237	52.9929	55.724
	Data 3	Raman Shift(eV)	Intensity(a.u.)	Intensity(a.u.)	Intensity(a.u.)	Intensity(a.u.)	Intensity(a.u.)	Intensity(a.u.)	Intensity(a.u.)
	syn-Pt/C	2315.33	41.9183	42.1737	42.1509	42.2021	42.1817	41.9183	42.9535
		2313.63	40.0879	40.3443	40.3213	40.3732	40.3524	40.0879	41.1275
		2311.94	41.2845	41.5419	41.5187	41.5713	41.5501	41.2845	42.3285
		2310.24	40.9271	41.1856	41.162	41.2154	41.1938	40.9271	41.9755
		2308.55	39.9019	40.1614	40.1376	40.1916	40.1697	39.9019	40.9546
		2306.85	40.2885	40.5491	40.525	40.5797	40.5574	40.2885	41.3456
		2305.16	40.4039	40.6655	40.6412	40.6966	40.6739	40.4039	41.4654
		2303.46	39.9998	40.2624	40.2378	40.294	40.2709	39.9998	41.0657
		2301.77	40.7903	41.054	41.0291	41.0859	41.0625	40.7903	41.8606
		2300.07	40.1806	40.4453	40.4202	40.478	40.4539	40.1806	41.2556
		2298.38	40.9597	41.2255	41.2001	41.2588	41.2341	40.9597	42.0393
		2296.68	42.2005	42.4673	42.4416	42.5014	42.476	42.2005	43.2848
		2294.99	42.2449	42.5127	42.4868	42.5475	42.5218	42.2449	43.3341
		2293.29	42.2463	42.5152	42.489	42.5506	42.5246	42.2463	43.3405
		2291.6	41.7299	41.9998	41.9734	42.036	42.0096	41.7299	42.8291
		2289.9	42.2315	42.5025	42.4757	42.5393	42.5125	42.2315	43.3356
		2288.21	42.0451	42.3171	42.2901	42.3547	42.3275	42.0451	43.1542
		2286.51	41.8954	42.1685	42.1412	42.2067	42.1792	41.8954	43.0094
		2284.82	41.3631	41.6372	41.6097	41.6762	41.6483	41.3631	42.4821
		2283.12	41.9252	42.2003	42.1725	42.24	42.2118	41.9252	43.0491
		2281.43	42.7164	42.9926	42.9645	43.033	43.0044	42.7164	43.8453
		2279.73	42.1079	42.3851	42.3568	42.4262	42.3973	42.1079	43.2417
		2278.04	41.162	41.4403	41.4117	41.4821	41.4528	41.162	42.3008
		2276.34	40.9966	41.2759	41.247	41.3184	41.2888	40.9966	42.1403
		2274.65	40.4713	40.7516	40.7225	40.7948	40.7649	40.4713	41.62
		2272.95	40.5634	40.8449	40.8154	40.8887	40.8584	40.5634	41.7171
		2271.26	40.7423	41.025	40.995	41.0693	41.0386	40.7423	41.9011
		2269.56	41.078	41.362	41.3315	41.4068	41.3757	41.078	42.242
		2267.87	40.7386	41.0238	40.9929	41.0691	41.0377	40.7386	41.9077
		2266.17	40.5671	40.8535	40.8222	40.8994	40.8676	40.5671	41.7414
		2264.48	41.5399	41.8275	41.7957	41.8739	41.8418	41.5399	42.7193
		2262.78	41.7816	42.0705	42.0382	42.1176	42.0849	41.7816	42.9663
		2261.09	41.9389	42.229	42.1963	42.2769	42.2436	41.9389	43.1291
		2259.39	41.8667	42.158	42.1249	42.2068	42.1728	41.8667	43.0624
		2257.7	43.3523	43.6449	43.6115	43.6945	43.6598	43.3523	44.5538
		2256	44.47	44.7638	44.7302	44.8143	44.7789	44.47	45.6772
		2254.31	43.5034	43.7984	43.7647	43.8498	43.8137	43.5034	44.7163
		2252.61	43.1098	43.4061	43.3721	43.4583	43.4214	43.1098	44.3284
		2250.92	41.3717	41.6692	41.635	41.7223	41.6847	41.3717	42.5961
		2249.22	39.9497	40.2484	40.214	40.3023	40.2641	39.9497	41.1798
		2247.53	39.8087	40.1087	40.074	40.1634	40.1245	39.8087	41.0445
		2245.83	40.1435	40.4447	40.4099	40.5003	40.4607	40.1435	41.3851
		2244.14	40.8112	41.1136	41.0786	41.1701	41.1298	40.8112	42.0585
		2242.44	41.112	41.4157	41.3804	41.473	41.432	41.112	42.365
		2240.75	42.3678	42.6727	42.6372	42.7309	42.6892	42.3678	43.6266
		2239.05	43.456	43.7621	43.7265	43.8212	43.7788	43.456	44.7205
		2237.36	43.766	44.0733	44.0375	44.1332	44.0902	43.766	45.0362
		2235.66	43.1374	43.446	43.4099	43.5067	43.4629	43.1374	44.4134
		2233.97	42.1729	42.4827	42.4464	42.5443	42.5002	42.1729	43.4549
		2232.27	41.8482	42.1593	42.1228	42.2217	42.1773	41.8482	43.1364
		2230.58	41.462	41.7743	41.7376	41.8376	41.7929	41.462	42.7563
		2228.88	41.3945	41.708	41.6711	41.7722	41.7272	41.3945	42.6949
		2227.19	41.7086	42.0233	41.9862	42.0883	42.0431	41.7086	43.0151
		2225.49	41.5965	41.9125	41.8751	41.9784	41.9327	41.5965	42.9093
		2223.8	40.969	41.2862	41.2487	41.3534	41.307	40.969	42.2884
		2222.1	40.664	40.9825	40.9447	41.051	41.0038	40.664	41.99
		2220.41	40.445	40.765	40.7267	40.8345	40.7866	40.445	41.7778
		2218.71	40.461	40.7825	40.7437	40.853	40.8044	40.461	41.8006
		2217.02	40.8447	41.1676	41.1285	41.2392	41.1899	40.8447	42.1911
		2215.32	41.063	41.3874	41.3478	41.46	41.41	41.063	42.4162
		2213.63	41.0418	41.3677	41.3276	41.4413	41.3906	41.0418	42.4019
		2211.93	42.1171	42.4445	42.4039	42.5192	42.4677	42.1171	43.484
		2210.24	42.6836	43.0124	42.9715	43.0882	43.036	42.6836	44.0573
		2208.54	42.7272	43.0575	43.0161	43.1343	43.0814	42.7272	44.1077
		2206.85	42.6381	42.9699	42.928	43.0477	42.9941	42.6381	44.0254
		2205.15	41.9967	42.3299	42.2876	42.4089	42.3545	41.9967	43.3908
		2203.46	41.4257	41.7604	41.7176	41.8404	41.7853	41.4257	42.8266
		2201.76	41.0471	41.3833	41.3401	41.4643	41.4085	41.0471	42.4548
		2200.07	40.3741	40.7118	40.6681	40.7938	40.7373	40.3741	41.7886
		2198.37	39.5499	39.889	39.8449	39.9721	39.9148	39.5499	40.9712
		2196.68	39.3914	39.732	39.6874	39.8161	39.7581	39.3914	40.8195
		2194.98	40.533	40.8751	40.8301	40.9603	40.9015	40.533	41.9679
		2193.29	41.8547	42.1983	42.1528	42.2845	42.225	41.8547	43.2964
		2191.59	41.6775	42.0225	41.9766	42.1098	42.0496	41.6775	43.126
		2189.9	41.1348	41.4813	41.4349	41.5696	41.5087	41.1348	42.5902
		2188.2	41.2649	41.6129	41.5661	41.7022	41.6406	41.2649	42.7271
		2186.51	41.5699	41.9193	41.8721	42.0102	41.9474	41.5699	43.0393
		2184.81	41.6467	41.9976	41.9499	42.0901	42.026	41.6467	43.1235
		2183.12	41.5295	41.8819	41.8337	41.976	41.9106	41.5295	43.0137
		2181.42	41.8145	42.1683	42.1198	42.2641	42.1974	41.8145	43.3061
		2179.73	42.997	43.3523	43.3033	43.4497	43.3817	42.997	44.4959
		2178.03	43.5306	43.8874	43.8379	43.9864	43.9171	43.5306	45.0369
		2176.34	44.3165	44.6748	44.6248	44.7753	44.7048	44.3165	45.8302
		2174.64	43.1375	43.4972	43.4468	43.5994	43.5275	43.1375	44.6585
		2172.95	42.0325	42.3937	42.3429	42.4975	42.4247	42.0325	43.5613
		2171.25	41.8765	42.2393	42.1879	42.3446	42.2711	41.8765	43.4133
		2169.56	41.8088	42.1733	42.1212	42.28	42.2058	41.8088	43.3539
		2167.86	41.508	41.8743	41.8214	41.9823	41.9073	41.508	43.0613
		2166.17	40.695	41.0631	41.0095	41.1723	41.0967	40.695	42.2566
		2164.47	40.2598	40.6297	40.5755	40.7402	40.6639	40.2598	41.8299
		2162.78	40.7657	41.1374	41.0828	41.2492	41.1721	40.7657	42.3444
		2161.08	41.3694	41.7428	41.6879	41.856	41.7782	41.3694	42.9567
		2159.39	41.069	41.4442	41.3889	41.5587	41.4802	41.069	42.6649
		2157.69	41.1848	41.5618	41.5061	41.6775	41.5983	41.1848	42.7894
		2156	41.3326	41.7114	41.6553	41.8284	41.7485	41.3326	42.9458
		2154.3	41.4807	41.8612	41.8048	41.9796	41.899	41.4807	43.1025
		2152.61	41.7622	42.1445	42.0877	42.2642	42.1829	41.7622	43.3927
		2150.91	40.8112	41.1953	41.1381	41.3163	41.2342	40.8112	42.4503
		2149.22	40.1015	40.4874	40.4298	40.61	40.5269	40.1015	41.7496
		2147.52	39.7766	40.1643	40.1063	40.289	40.2044	39.7766	41.434
		2145.83	39.4865	39.8759	39.8175	40.0027	39.9166	39.4865	41.1533
		2144.13	39.356	39.7472	39.6884	39.876	39.7885	39.356	41.0322
		2142.44	38.334	38.727	38.6678	38.8579	38.7689	38.334	40.0196
		2140.74	38.1825	38.5773	38.5177	38.7102	38.6197	38.1825	39.8774
		2139.05	38.6625	39.059	38.9991	39.194	39.1021	38.6625	40.3668
		2137.35	39.4369	39.8352	39.7749	39.9723	39.8789	39.4369	41.1506
		2135.66	39.7307	40.1308	40.0701	40.2699	40.1751	39.7307	41.4537
		2133.96	40.8708	41.2727	41.2116	41.4138	41.3175	40.8708	42.6032
		2132.27	41.0306	41.4343	41.3728	41.5774	41.4797	41.0306	42.7724
		2130.57	41.8517	42.2571	42.1953	42.4024	42.3032	41.8517	43.6029
		2128.88	41.574	41.9812	41.919	42.1285	42.0278	41.574	43.3345
		2127.18	40.7923	41.2013	41.1387	41.3506	41.2485	40.7923	42.5622
		2125.49	39.9809	40.3917	40.3287	40.5431	40.4395	39.9809	41.7602
		2123.79	39.0199	39.4325	39.3691	39.5859	39.4808	39.0199	40.8085
		2122.1	39.609	40.0233	39.9595	40.1788	40.0723	39.609	41.407
		2120.4	41.0072	41.4234	41.3591	41.5808	41.4729	41.0072	42.8147
		2118.71	41.6503	42.0687	42.0036	42.2278	42.1184	41.6503	43.4675
		2117.01	41.3716	41.7921	41.7263	41.9529	41.842	41.3716	43.1986
		2115.32	41.2143	41.637	41.5704	41.7994	41.6871	41.2143	43.0511
		2113.62	41.2022	41.6271	41.5597	41.7912	41.6774	41.2022	43.0487
		2111.93	40.6647	41.0918	41.0236	41.2576	41.1426	40.6647	42.5215
		2110.23	40.5261	40.9554	40.8864	41.1239	41.0072	40.5261	42.3945
		2108.54	40.4433	40.8747	40.805	41.0459	40.9277	40.4433	42.3234
		2106.84	40.9704	41.404	41.3335	41.5778	41.458	40.9704	42.8621
		2105.15	40.563	40.9988	40.9275	41.1753	41.0538	40.563	42.4663
		2103.45	41.0035	41.4415	41.3694	41.6206	41.4975	41.0035	42.9185
		2101.76	41.2883	41.7284	41.6556	41.9103	41.7856	41.2883	43.2149
		2100.06	40.0427	40.485	40.4113	40.6695	40.5432	40.0427	41.981
		2098.37	40.2446	40.6891	40.6146	40.8762	40.7483	40.2446	42.1945
		2096.67	41.5394	41.9861	41.9108	42.1759	42.0463	41.5394	43.5009
		2094.98	41.9982	42.447	42.371	42.6395	42.5084	41.9982	43.9714
		2093.28	41.2174	41.6684	41.5916	41.8636	41.7308	41.2174	43.2022
		2091.59	40.8317	41.2849	41.2073	41.4827	41.3483	40.8317	42.8281
		2089.89	40.8666	41.322	41.2436	41.5225	41.3865	40.8666	42.8747
		2088.2	40.9049	41.3624	41.2833	41.5656	41.428	40.9049	42.9246
		2086.5	40.0425	40.5022	40.4223	40.708	40.5688	40.0425	42.0739
		2084.81	39.5503	40.0122	39.9315	40.2207	40.0798	39.5503	41.5933
		2083.11	39.2173	39.6814	39.5999	39.8925	39.7501	39.2173	41.2719
		2081.42	39.0567	39.5229	39.4407	39.7368	39.5927	39.0567	41.123
		2079.72	39.4084	39.8768	39.7938	40.0933	39.9476	39.4084	41.4863
		2078.03	39.8568	40.3274	40.2436	40.5465	40.3992	39.8568	41.9463
		2076.33	39.3668	39.8396	39.755	40.0614	39.9125	39.3668	41.468
		2074.64	41.1639	41.6388	41.5534	41.8633	41.7128	41.1639	43.2767
		2072.94	43.7906	44.2677	44.1815	44.4959	44.3427	43.7906	45.9161
		2071.25	44.276	44.7553	44.6685	44.9876	44.8314	44.276	46.4147
		2069.55	44.6054	45.0869	44.9998	45.3232	45.164	44.6054	46.7578
		2067.86	42.7433	43.2275	43.1397	43.4674	43.3051	42.7433	44.9098
		2066.16	41.9917	42.4786	42.3901	42.722	42.5567	41.9917	44.1723
		2064.47	41.9036	42.3932	42.3039	42.6401	42.4719	41.9036	44.0984
		2062.77	41.0054	41.4977	41.4077	41.7482	41.5769	41.0054	43.2143
		2061.08	40.6145	41.1095	41.0188	41.3635	41.1892	40.6145	42.8376
		2059.38	40.5398	41.0376	40.946	41.2951	41.1177	40.5398	42.777
		2057.69	40.3057	40.8062	40.7139	41.0672	40.8869	40.3057	42.557
		2055.99	40.6184	41.1216	41.0286	41.3862	41.2028	40.6184	42.8839
		2054.3	40.9039	41.4098	41.316	41.6779	41.4915	40.9039	43.1835
		2052.6	40.8194	41.328	41.2335	41.5997	41.4102	40.8194	43.1132
		2050.91	41.9481	42.4594	42.3642	42.7346	42.5425	41.9481	44.2563
		2049.21	44.6817	45.1957	45.0997	45.4744	45.2806	44.6817	47.0054
		2047.52	45.3447	45.8614	45.7647	46.1437	45.9482	45.3447	47.6838
		2045.82	45.8182	46.3376	46.2402	46.6234	46.4262	45.8182	48.1728
		2044.13	44.2255	44.7476	44.6495	45.037	44.8381	44.2255	46.5956
		2042.43	42.8537	43.3785	43.2796	43.6714	43.4708	42.8537	45.2393
		2040.74	41.7463	42.2738	42.1742	42.5703	42.368	41.7463	44.1473
		2039.04	40.1882	40.7184	40.618	41.0184	40.8145	40.1882	42.6047
		2037.35	39.632	40.5308	40.4297	40.8344	40.6287	39.9979	42.4299
		2035.65	40.1736	40.5469	40.4451	40.8548	40.6467	40.0113	42.4595
		2033.96	40.2519	40.5629	40.4604	40.8764	40.6646	40.0246	42.4903
		2032.26	41.3679	40.579	40.4757	40.898	40.6825	40.038	42.5212
		2030.57	41.9445	40.595	40.491	40.9196	40.7004	40.0513	42.552
		2028.87	42.6215	40.6111	40.5063	40.9412	40.7183	40.0647	42.5828
		2027.18	41.975	40.6271	40.5216	40.9627	40.7362	40.078	42.6137
		2025.48	43.2762	40.6432	40.5369	40.9843	40.7541	40.0913	42.6445
		2023.79	42.9298	40.6592	40.5523	41.0059	40.772	40.1047	42.6753
		2022.09	42.8513	40.6753	40.5676	41.0275	40.7899	40.118	42.7061
		2020.4	42.4666	40.6913	40.5829	41.0491	40.8078	40.1314	42.737
		2018.7	41.3585	40.7074	40.5982	41.0707	40.8257	40.1447	42.7678
		2017.01	41.4555	40.7241	40.6135	41.0923	40.8436	40.1581	42.7993
		2015.31	41.1685	40.7409	40.6288	41.1139	40.8615	40.1714	42.8309
		2013.62	41.254	40.7576	40.6441	41.1355	40.8794	40.1848	42.8624
		2011.92	41.3218	40.7744	40.6594	41.1571	40.8973	40.1981	42.8939
		2010.23	40.9227	40.7912	40.6748	41.1787	40.9152	40.2114	42.9255
		2008.53	40.3189	40.8079	40.6901	41.2003	40.9331	40.2248	42.957
		2006.84	40.1108	40.8247	40.7054	41.2219	40.951	40.2381	42.9886
		2005.14	40.8089	40.8415	40.7207	41.2435	40.9689	40.2515	43.0201
		2003.45	40.1605	40.8582	40.736	41.2651	40.9868	40.2648	43.0516
		2001.75	41.2187	40.875	40.7513	41.2867	41.0047	40.2782	43.0832
		2000.06	41.7314	40.8917	40.7666	41.3083	41.0226	40.2915	43.1147
		1998.36	42.0713	40.9085	40.7819	41.33	41.0405	40.3049	43.1463
		1996.67	43.0748	40.9253	40.7972	41.3546	41.0584	40.3182	43.1809
		1994.97	43.4128	40.942	40.8126	41.3791	41.0763	40.3316	43.2154
		1993.28	43.8425	40.9588	40.8279	41.4037	41.0942	40.3449	43.2499
		1991.58	44.1118	40.9755	40.8432	41.4283	41.1121	40.3582	43.2844
		1989.89	43.2927	40.9923	40.8585	41.4529	41.13	40.3716	43.319
		1988.19	42.1781	41.0091	40.8738	41.4774	41.1501	40.3849	43.3557
		1986.5	41.0358	41.0258	40.8891	41.502	41.1702	40.3983	43.3924
		1984.8	40.0578	41.0426	40.9044	41.5266	41.1903	40.4116	43.4291
		1983.11	39.787	41.0594	40.9197	41.5512	41.2104	40.425	43.4658
		1981.41	39.9243	41.0761	40.935	41.5758	41.2305	40.4383	43.5025
		1979.72	39.3849	41.0929	40.9504	41.6003	41.2506	40.4517	43.5392
		1978.02	40.0978	41.1096	40.9657	41.6249	41.2707	40.465	43.576
		1976.33	41.2191	41.1264	40.9818	41.6495	41.2908	40.4783	43.6134
		1974.63	41.2743	41.1432	40.998	41.6741	41.3109	40.4917	43.6511
[truncated: 1,593 more rows]

## Sheet: Figure 2b
Figure 2b
	Data 1	g-Value	Intensity(a.u.)
	F-C	2.33887	102180
		2.33812	100430
		2.33736	95481
		2.3366	91035
		2.33585	89895
		2.33509	90237
		2.33434	93067
		2.33358	93786
		2.33283	94634
		2.33208	97761
		2.33133	98902
		2.33057	101830
		2.32982	103410
		2.32907	106320
		2.32832	108690
		2.32757	107310
		2.32682	100560
		2.32607	92111
		2.32532	91262
		2.32458	97323
		2.32383	102910
		2.32308	104300
		2.32233	104320
		2.32159	101750
		2.32084	98929
		2.3201	97183
		2.31935	98575
		2.31861	102420
		2.31786	99397
		2.31712	92671
		2.31638	89628
		2.31564	91034
		2.31489	88349
		2.31415	87559
		2.31341	86451
		2.31267	85322
		2.31193	86778
		2.31119	88713
		2.31045	87700
		2.30972	90241
		2.30898	99350
		2.30824	102100
		2.3075	99006
		2.30677	93739
		2.30603	87875
		2.30529	83380
		2.30456	86171
		2.30382	89436
		2.30309	90945
		2.30236	92186
		2.30162	96988
		2.30089	95046
		2.30016	94663
		2.29942	95188
		2.29869	95813
		2.29796	95656
		2.29723	94159
		2.2965	92274
		2.29577	96516
		2.29504	103470
		2.29431	108010
		2.29359	107420
		2.29286	106980
		2.29213	104660
		2.2914	99986
		2.29068	100430
		2.28995	106120
		2.28923	101580
		2.2885	94585
		2.28778	92752
		2.28705	94390
		2.28633	97577
		2.28561	98965
		2.28488	97612
		2.28416	97456
		2.28344	94008
		2.28272	95525
		2.282	96734
		2.28128	101370
		2.28056	102830
		2.27984	101060
		2.27912	103120
		2.2784	101570
		2.27768	98878
		2.27696	97515
		2.27625	96395
		2.27553	96581
		2.27481	101150
		2.2741	101940
		2.27338	100830
		2.27267	99751
		2.27195	94700
		2.27124	91657
		2.27052	89288
		2.26981	83521
		2.2691	80725
		2.26839	84084
		2.26767	82590
		2.26696	83329
		2.26625	88900
		2.26554	94082
		2.26483	94503
		2.26412	94467
		2.26341	94200
		2.2627	92043
		2.26199	87693
		2.26129	79040
		2.26058	76146
		2.25987	71016
		2.25917	70952
		2.25846	73533
		2.25775	75311
		2.25705	81566
		2.25634	84746
		2.25564	87045
		2.25494	88180
		2.25423	88662
		2.25353	89750
		2.25283	87408
		2.25212	84186
		2.25142	85891
		2.25072	92073
		2.25002	100040
		2.24932	106540
		2.24862	108950
		2.24792	108690
		2.24722	106710
		2.24652	105180
		2.24582	104130
		2.24513	102560
		2.24443	101200
		2.24373	99855
		2.24304	96715
		2.24234	93072
		2.24164	90929
		2.24095	93993
		2.24025	90323
		2.23956	85164
		2.23887	83531
		2.23817	80050
		2.23748	77390
		2.23679	76678
		2.23609	71937
		2.2354	73700
		2.23471	75874
		2.23402	78498
		2.23333	80654
		2.23264	80372
		2.23195	84512
		2.23126	93184
		2.23057	100190
		2.22988	101980
		2.2292	95409
		2.22851	90159
		2.22782	92314
		2.22714	94724
		2.22645	95728
		2.22576	94987
		2.22508	96298
		2.22439	100410
		2.22371	107600
		2.22302	113790
		2.22234	111210
		2.22166	106900
		2.22097	98867
		2.22029	90690
		2.21961	87630
		2.21893	84722
		2.21825	84389
		2.21757	82589
		2.21689	79433
		2.21621	81916
		2.21553	87604
		2.21485	91435
		2.21417	91886
		2.21349	92128
		2.21281	88938
		2.21214	87050
		2.21146	83731
		2.21078	83958
		2.21011	87637
		2.20943	85477
		2.20875	82569
		2.20808	81980
		2.2074	81304
		2.20673	79522
		2.20606	84755
		2.20538	90616
		2.20471	95443
		2.20404	96187
		2.20337	92963
		2.20269	90202
		2.20202	89086
		2.20135	89789
		2.20068	89741
		2.20001	89658
		2.19934	94789
		2.19867	101160
		2.198	106500
		2.19734	109670
		2.19667	108000
		2.196	102540
		2.19533	96763
		2.19467	93389
		2.194	95103
		2.19333	97885
		2.19267	96751
		2.192	92038
		2.19134	87211
		2.19067	86843
		2.19001	85249
		2.18935	84307
		2.18868	83700
		2.18802	84651
		2.18736	84758
		2.1867	88078
		2.18603	94857
		2.18537	102440
		2.18471	101180
		2.18405	94157
		2.18339	84870
		2.18273	82080
		2.18207	83286
		2.18142	83394
		2.18076	79256
		2.1801	79633
		2.17944	84667
		2.17878	83907
		2.17813	82737
		2.17747	80195
		2.17682	79378
		2.17616	79979
		2.1755	77204
		2.17485	74820
		2.1742	74526
		2.17354	78091
		2.17289	81724
		2.17223	85098
		2.17158	92568
		2.17093	90687
		2.17028	85700
		2.16963	82069
		2.16897	81429
		2.16832	83975
		2.16767	89242
		2.16702	92752
		2.16637	96093
		2.16572	97604
		2.16507	95408
		2.16443	93200
		2.16378	92875
		2.16313	92833
		2.16248	90492
		2.16184	88826
		2.16119	91006
		2.16054	91804
		2.1599	89638
		2.15925	88375
		2.15861	89377
		2.15796	87636
		2.15732	87552
		2.15667	89488
		2.15603	92514
		2.15539	92627
		2.15474	91566
		2.1541	93551
		2.15346	90842
		2.15282	90437
		2.15218	88596
		2.15154	86648
		2.1509	86709
		2.15026	86294
		2.14962	90743
		2.14898	92958
		2.14834	94479
		2.1477	97317
		2.14706	98866
		2.14642	99286
		2.14579	101540
		2.14515	104350
		2.14451	101900
		2.14388	95575
		2.14324	89748
		2.14261	87303
		2.14197	83133
		2.14134	86352
		2.1407	91457
		2.14007	92475
		2.13943	92952
		2.1388	94709
		2.13817	99533
		2.13753	103640
		2.1369	107600
		2.13627	110610
		2.13564	111650
		2.13501	106390
		2.13438	98657
		2.13375	93699
		2.13312	94226
		2.13249	91286
		2.13186	90557
		2.13123	87596
		2.1306	85846
		2.12997	86308
		2.12935	89283
		2.12872	86955
		2.12809	86655
		2.12747	82765
		2.12684	85502
		2.12621	92090
		2.12559	93765
		2.12496	93683
		2.12434	94500
		2.12371	96833
		2.12309	100470
		2.12247	102740
		2.12184	104390
		2.12122	102900
		2.1206	99131
		2.11998	101610
		2.11935	104960
	Data 2	2.11873	103090
	US-C	2.11811	101200
		2.11749	101580
		2.11687	102920
		2.11625	101700
		2.11563	98305
		2.11501	100980
		2.11439	103190
		2.11377	108310
		2.11316	113110
		2.11254	116090
		2.11192	111910
		2.1113	108440
		2.11069	105240
		2.11007	105370
		2.10945	108590
		2.10884	113970
		2.10822	119070
		2.10761	121980
		2.10699	127060
		2.10638	127520
		2.10577	128690
		2.10515	134330
		2.10454	136310
		2.10393	137350
		2.10331	138580
		2.1027	136590
		2.10209	137350
		2.10148	143630
		2.10087	149860
		2.10026	149900
		2.09965	147410
		2.09904	146890
		2.09843	148250
		2.09782	145840
		2.09721	142800
		2.0966	147280
		2.09599	150190
		2.09538	153340
		2.09478	155120
		2.09417	157860
		2.09356	161690
		2.09296	165180
		2.09235	163750
		2.09175	159610
		2.09114	158830
		2.09054	160060
		2.08993	160670
		2.08933	163040
		2.08872	166050
		2.08812	169560
		2.08752	174430
		2.08691	179810
		2.08631	181770
		2.08571	180990
		2.08511	180460
		2.0845	179950
		2.0839	182110
		2.0833	180060
		2.0827	176470
		2.0821	176350
		2.0815	180710
		2.0809	184960
		2.0803	194210
		2.0797	204750
		2.07911	211490
		2.07851	214260
		2.07791	215800
		2.07731	214320
		2.07672	213370
		2.07612	214410
		2.07552	220110
		2.07493	231510
		2.07433	244080
		2.07374	248090
		2.07314	248050
		2.07255	244050
		2.07195	245580
		2.07136	251880
		2.07076	261220
		2.07017	270430
		2.06958	275890
		2.06899	279560
		2.06839	282030
		2.0678	281730
		2.06721	281080
		2.06662	282330
		2.06603	283470
		2.06544	290360
		2.06485	297870
		2.06426	306770
		2.06367	314780
		2.06308	319420
		2.06249	322340
		2.0619	328520
		2.06131	333630
		2.06073	335180
		2.06014	344990
		2.05955	362740
		2.05896	377910
		2.05838	388120
		2.05779	393240
		2.05721	400080
		2.05662	404750
		2.05603	408790
		2.05545	417010
		2.05487	421690
		2.05428	428890
		2.0537	438340
		2.05311	445410
		2.05253	449260
		2.05195	452170
		2.05136	456120
		2.05078	457920
		2.0502	468800
		2.04962	482950
		2.04904	495290
		2.04846	502150
		2.04788	508510
		2.0473	515320
		2.04672	522500
		2.04614	533450
		2.04556	542440
		2.04498	551540
		2.0444	564890
		2.04382	580870
		2.04324	593900
		2.04267	606720
		2.04209	618940
		2.04151	630940
		2.04094	646530
		2.04036	657620
		2.03978	667560
		2.03921	679540
		2.03863	689410
		2.03806	698340
		2.03748	704410
		2.03691	712660
		2.03633	730430
		2.03576	752370
		2.03519	774130
		2.03461	793250
		2.03404	804260
		2.03347	814620
		2.0329	823570
		2.03233	831780
		2.03175	842870
		2.03118	861460
		2.03061	883990
		2.03004	898090
		2.02947	906270
		2.0289	919240
		2.02833	941280
		2.02776	965250
		2.02719	984090
		2.02663	998730
		2.02606	1010100
		2.02549	1018900
		2.02492	1031000
		2.02435	1043000
		2.02379	1052700
		2.02322	1065300
		2.02265	1079200
		2.02209	1092900
		2.02152	1104100
		2.02096	1111000
		2.02039	1115100
		2.01983	1120300
		2.01926	1125600
		2.0187	1125500
		2.01813	1127600
		2.01757	1135200
		2.01701	1136800
		2.01645	1133000
		2.01588	1130900
		2.01532	1129300
		2.01476	1131300
		2.0142	1131900
		2.01364	1129200
		2.01307	1121100
		2.01251	1106100
		2.01195	1088000
		2.01139	1063600
		2.01083	1042600
		2.01027	1020600
		2.00972	995200
		2.00916	966630
		2.0086	931960
		2.00804	888040
		2.00748	843720
		2.00692	799000
		2.00637	756440
		2.00581	716770
		2.00525	667250
		2.0047	609610
		2.00414	552060
		2.00359	495170
		2.00303	432680
		2.00248	365160
		2.00192	292970
		2.00137	219860
		2.00081	150830
		2.00026	89351
		1.9997	27973
		1.99915	-37067
		1.9986	-106170
		1.99805	-175040
		1.99749	-239540
		1.99694	-303450
		1.99639	-364380
		1.99584	-425670
		1.99529	-483970
		1.99474	-536700
		1.99419	-586840
		1.99364	-636270
		1.99309	-681170
		1.99254	-722940
		1.99199	-761840
		1.99144	-797950
		1.99089	-829920
		1.99034	-871290
		1.98979	-912550
		1.98924	-949760
		1.9887	-983980
		1.98815	-1017100
		1.9876	-1044400
		1.98706	-1064600
		1.98651	-1076800
		1.98596	-1084900
		1.98542	-1091900
		1.98487	-1102500
		1.98433	-1117100
		1.98378	-1129100
		1.98324	-1132600
		1.98269	-1133100
		1.98215	-1133200
		1.98161	-1138300
		1.98106	-1143300
		1.98052	-1151500
		1.97998	-1150100
		1.97944	-1140300
		1.97889	-1133200
		1.97835	-1126700
		1.97781	-1112500
		1.97727	-1096900
		1.97673	-1080900
		1.97619	-1062800
		1.97565	-1052100
		1.97511	-1050800
		1.97457	-1047800
		1.97403	-1037900
		1.97349	-1023400
		1.97295	-1010800
		1.97241	-1000300
		1.97187	-984290
		1.97134	-969770
		1.9708	-960000
		1.97026	-951610
		1.96972	-940260
		1.96919	-925900
		1.96865	-910720
		1.96811	-899600
		1.96758	-891910
		1.96704	-882310
		1.96651	-871740
		1.96597	-864050
		1.96544	-856380
		1.9649	-844640
		1.96437	-830340
		1.96383	-816850
		1.9633	-805000
		1.96277	-795400
		1.96223	-791060
		1.9617	-784770
		1.96117	-772570
		1.96064	-759630
		1.96011	-746090
		1.95957	-729260
		1.95904	-714390
		1.95851	-701650
		1.95798	-689130
		1.95745	-673170
		1.95692	-658100
		1.95639	-645620
		1.95586	-639800
		1.95533	-633990
		1.9548	-628020
		1.95427	-622780
		1.95375	-612000
		1.95322	-600250
		1.95269	-590440
		1.95216	-577790
		1.95164	-564340
		1.95111	-557060
		1.95058	-555790
		1.95006	-549330
		1.94953	-541120
		1.949	-538360
		1.94848	-531350
		1.94795	-516560
		1.94743	-502840
		1.9469	-492990
		1.94638	-483200
		1.94585	-474360
		1.94533	-469990
		1.94481	-470140
		1.94428	-468520
		1.94376	-461110
		1.94324	-459230
		1.94272	-459490
		1.94219	-451180
		1.94167	-442240
		1.94115	-433560
		1.94063	-432400
		1.94011	-430720
		1.93959	-428530
		1.93907	-421010
		1.93855	-414170
		1.93803	-410770
		1.93751	-405110
		1.93699	-395050
		1.93647	-389350
		1.93595	-386250
		1.93543	-385550
		1.93491	-384420
		1.93439	-381830
		1.93388	-377190
		1.93336	-369020
		1.93284	-359660
		1.93232	-354610
		1.93181	-352110
		1.93129	-347290
		1.93078	-341170
		1.93026	-336080
		1.92974	-327990
		1.92923	-315210
		1.92871	-300770
		1.9282	-289570
		1.92769	-289340
		1.92717	-294190
		1.92666	-301190
		1.92614	-306130
		1.92563	-303930
		1.92512	-303450
		1.9246	-299540
		1.92409	-294690
		1.92358	-293530
		1.92307	-290650
		1.92256	-285870
		1.92204	-284780
		1.92153	-281470
		1.92102	-273090
		1.92051	-264100
		1.92	-256830
		1.91949	-251490
		1.91898	-245390
		1.91847	-237930
		1.91796	-228540
		1.91745	-228160
		1.91695	-230360
		1.91644	-233960
		1.91593	-232910
		1.91542	-229280
		1.91491	-226710
		1.91441	-226300
		1.9139	-228770
		1.91339	-232320
		1.91289	-233750
		1.91238	-231740
		1.91187	-230890
		1.91137	-224270
		1.91086	-217480
		1.91036	-209540
		1.90985	-200290
		1.90935	-193690
		1.90884	-192100
		1.90834	-196920
		1.90784	-201730
		1.90733	-200480
		1.90683	-197390
		1.90633	-193320
		1.90582	-194550
		1.90532	-197450
		1.90482	-200280
		1.90432	-198910
		1.90381	-194210
		1.90331	-188630
		1.90281	-180850
		1.90231	-172740
		1.90181	-170220
		1.90131	-168360
		1.90081	-170250
		1.90031	-171600
		1.89981	-174990
		1.89931	-177320
		1.89881	-177550
		1.89831	-175440
		1.89781	-172220
		1.89732	-167860
		1.89682	-163530
		1.89632	-160420
		1.89582	-160150
		1.89533	-162220
		1.89483	-164440
		1.89433	-164750
		1.89383	-159330
		1.89334	-154500
		1.89284	-154110
		1.89235	-155120
		1.89185	-157470
		1.89136	-161470
		1.89086	-159960
		1.89037	-157280
		1.88987	-150500
		1.88938	-140520
		1.88888	-134610
		1.88839	-130820
		1.8879	-125820
		1.8874	-126710
		1.88691	-131340
		1.88642	-131270
		1.88593	-128150
		1.88543	-126530
		1.88494	-125410
		1.88445	-119650
		1.88396	-117580
		1.88347	-119420
		1.88298	-121230
		1.88249	-120490
		1.882	-120710
		1.88151	-124020
		1.88102	-129110
		1.88053	-133310
		1.88004	-133040
		1.87955	-126490
		1.87906	-119830
		1.87857	-110960
		1.87808	-105710
		1.8776	-103200
		1.87711	-105610
		1.87662	-112240
		1.87613	-116300
		1.87565	-114710
		1.87516	-110400
		1.87467	-105470
		1.87419	-107290
		1.8737	-110950
		1.87321	-113790
		1.87273	-110580
		1.87224	-109070
		1.87176	-109810
		1.87127	-112370
		1.87079	-112540
		1.87031	-112750
		1.86982	-116070
		1.86934	-118470
		1.86885	-116500
		1.86837	-114810
		1.86789	-114180
		1.86741	-118020
		1.86692	-115810
		1.86644	-107900
		1.86596	-103450
		1.86548	-103070
		1.865	-101460
		1.86451	-100080
		1.86403	-102310
		1.86355	-100710
		1.86307	-95581
		1.86259	-95276
		1.86211	-97771
		1.86163	-97130
		1.86115	-92044
		1.86067	-90377
		1.86019	-86211
		1.85972	-84344
		1.85924	-84290
		1.85876	-88045
		1.85828	-89172
		1.8578	-90510
		1.85733	-89323
		1.85685	-88173
		1.85637	-93700
		1.85589	-96769
		1.85542	-98967
		1.85494	-101760
		1.85447	-101400
		1.85399	-98590
		1.85351	-95058
		1.85304	-88306
		1.85256	-81950
		1.85209	-79798
		1.85161	-75711
		1.85114	-77082
		1.85067	-78846
		1.85019	-77272
		1.84972	-75724
		1.84925	-71832
		1.84877	-69591
		1.8483	-68617
		1.84783	-68718
		1.84735	-65886
		1.84688	-67397
		1.84641	-69454
		1.84594	-69125
		1.84547	-69456
		1.845	-72587
		1.84452	-77031
		1.84405	-79382
		1.84358	-82855
		1.84311	-81875
		1.84264	-81063
		1.84217	-77169
		1.8417	-75903
		1.84123	-72060
		1.84077	-68990
		1.8403	-69919
		1.83983	-71227
		1.83936	-73655
		1.83889	-72222
		1.83842	-66492
		1.83796	-63854
		1.83749	-62554
		1.83702	-66092
		1.83655	-72317
		1.83609	-76412
		1.83562	-76610
		1.83516	-76560
		1.83469	-77439
		1.83422	-75014
		1.83376	-72734
		1.83329	-68829
		1.83283	-68744
		1.83236	-62837
		1.8319	-50815
		1.83143	-45609
		1.83097	-45679
		1.83051	-49925
		1.83004	-49223
		1.82958	-49314
		1.82912	-53516
		1.82865	-57474
		1.82819	-57693
		1.82773	-63032
		1.82727	-63749
		1.8268	-59968
		1.82634	-56324
		1.82588	-55791
		1.82542	-53978
		1.82496	-51262
		1.8245	-48751
		1.82404	-49207
		1.82358	-50502
		1.82312	-51569
		1.82266	-50852
		1.8222	-49407
		1.82174	-48989
		1.82128	-45669
		1.82082	-45786
		1.82036	-52224
		1.8199	-55311
		1.81944	-58259
		1.81899	-62463
		1.81853	-66137
		1.81807	-64035
		1.81761	-64531
		1.81716	-64421
		1.8167	-65358
		1.81624	-63113
		1.81579	-57131
		1.81533	-55173
		1.81487	-55628
		1.81442	-50245
		1.81396	-44683
		1.81351	-42442
		1.81305	-44818
		1.8126	-46500
		1.81214	-50184
		1.81169	-52531
		1.81124	-53459
		1.81078	-53598
		1.81033	-52331
		1.80987	-51918
		1.80942	-48094
		1.80897	-44921
		1.80852	-44183
		1.80806	-43572
		1.80761	-41756
		1.80716	-41055
		1.80671	-40033
		1.80626	-35028
		1.8058	-30729
		1.80535	-29659
		1.8049	-25683
		1.80445	-23960
		1.804	-24131
		1.80355	-23387
		1.8031	-25625
		1.80265	-29487
		1.8022	-31829
		1.80175	-31954
		1.8013	-31678
		1.80085	-32821
		1.8004	-31935
		1.79996	-32243
		1.79951	-33624
		1.79906	-36227
		1.79861	-37580
		1.79816	-44950
		1.79772	-48968
		1.79727	-52578
		1.79682	-51787
		1.79638	-47898
		1.79593	-44181
		1.79548	-39943
		1.79504	-39802
		1.79459	-42717
		1.79415	-41786
		1.7937	-39474
		1.79326	-36640
		1.79281	-37955
		1.79237	-36830
		1.79192	-39821
		1.79148	-42210
		1.79103	-45592
		1.79059	-44986
		1.79015	-42758
		1.7897	-32831
		1.78926	-31462
		1.78882	-31928
		1.78837	-30493
		1.78793	-29227
		1.78749	-31924
		1.78705	-37253
		1.7866	-39390
		1.78616	-38759
		1.78572	-33391
		1.78528	-28397
		1.78484	-29792
		1.7844	-30854
		1.78396	-30123
		1.78352	-24086
		1.78308	-20694
		1.78264	-17127
		1.7822	-16250
		1.78176	-16282
		1.78132	-20483
		1.78088	-24081
		1.78044	-29492
		1.78	-34613
		1.77956	-39492
		1.77913	-34444
		1.77869	-25291
		1.77825	-16503
		1.77781	-9435.2
		1.77738	-7823.2
		1.77694	-4014.2
		1.7765	-4755.2
		1.77607	-8991.2
		1.77563	-10654
		1.77519	-12181
		1.77476	-9729.2
		1.77432	-6117.2
		1.77389	-4291.2
		1.77345	-4883.2
		1.77301	-5199.2
		1.77258	-1818.2
		1.77215	-109.25
		1.77171	-10018
		1.77128	-17884
		1.77084	-14969
		1.77041	-10205
		1.76997	-8322.2
		1.76954	-11751
		1.76911	-11549
		1.76868	-7201.2
		1.76824	-10695
		1.76781	-16760
		1.76738	-17886
		1.76695	-18638
		1.76651	-19700
		1.76608	-20145
		1.76565	-24560
		1.76522	-27467
		1.76479	-25931
		1.76436	-23730
		1.76393	-19901
		1.7635	-18506
		1.76306	-15861
		1.76263	-10562
		1.7622	-10309
		1.76178	-14592
		1.76135	-16675
		1.76092	-18772
		1.76049	-18496
		1.76006	-13891
		1.75963	-9563.2
		1.7592	-11109
		1.75877	-14664
		1.75835	-16897
		1.75792	-13065
		1.75749	-11605
		1.75706	-11145
	Data 2	g-Value	Intensity(a.u.)
	US-C	2.33864	147110
		2.33788	145210
		2.33712	146830
		2.33637	151150
		2.33561	155250
		2.33486	151790
		2.3341	150770
		2.33335	144840
		2.3326	137950
		2.33184	131700
		2.33109	130010
		2.33034	132770
		2.32959	141190
		2.32884	146810
		2.32809	147660
		2.32734	147310
		2.32659	145500
		2.32584	143560
		2.32509	140780
		2.32434	141450
		2.32359	140530
		2.32285	137430
		2.3221	132400
		2.32135	126230
		2.32061	119790
		2.31986	116480
		2.31912	122370
		2.31837	128170
		2.31763	130710
		2.31689	133940
		2.31614	130490
		2.3154	132500
		2.31466	135260
		2.31392	135860
		2.31318	134970
		2.31244	135910
		2.3117	137330
		2.31096	139150
		2.31022	139400
		2.30948	138920
		2.30874	140920
		2.30801	143150
		2.30727	144750
		2.30653	139620
		2.3058	130680
		2.30506	124920
		2.30433	123480
		2.30359	120930
		2.30286	120450
		2.30212	126210
		2.30139	132310
		2.30066	137590
		2.29992	139180
		2.29919	142450
		2.29846	148380
		2.29773	152240
		2.297	152180
		2.29627	150450
		2.29554	144350
		2.29481	144580
		2.29408	142970
		2.29335	137700
		2.29263	135990
		2.2919	136060
		2.29117	134170
		2.29045	126050
		2.28972	120280
		2.28899	117370
		2.28827	116870
		2.28755	116620
		2.28682	120790
		2.2861	126990
		2.28537	125050
		2.28465	118150
		2.28393	118390
		2.28321	122760
		2.28249	126540
		2.28177	128020
		2.28105	132300
		2.28033	136570
		2.27961	137960
		2.27889	136670
		2.27817	135360
		2.27745	134230
		2.27673	133840
		2.27602	132760
		2.2753	128280
		2.27458	124220
		2.27387	118610
		2.27315	115470
		2.27244	113990
		2.27172	113150
		2.27101	113750
		2.27029	113410
		2.26958	110990
		2.26887	109730
		2.26816	103300
		2.26744	100390
		2.26673	99330
		2.26602	104440
		2.26531	107960
		2.2646	108370
		2.26389	111230
		2.26318	116650
		2.26247	121710
		2.26177	127980
		2.26106	130570
		2.26035	128770
		2.25964	126100
		2.25894	119410
		2.25823	109620
		2.25753	103440
		2.25682	101640
		2.25612	100940
		2.25541	99304
		2.25471	99026
		2.254	101430
		2.2533	100960
		2.2526	104700
		2.2519	106030
		2.25119	106860
		2.25049	107470
		2.24979	109330
		2.24909	111910
		2.24839	109110
		2.24769	107590
		2.24699	113520
		2.2463	121340
		2.2456	124140
		2.2449	123530
		2.2442	122020
		2.24351	121630
		2.24281	124710
		2.24211	126600
		2.24142	126080
		2.24072	125630
		2.24003	121680
		2.23933	116550
		2.23864	113120
		2.23795	108870
		2.23725	107110
		2.23656	106110
		2.23587	106160
		2.23518	110330
		2.23449	114620
		2.23379	118700
		2.2331	119620
		2.23241	120390
		2.23172	117200
		2.23104	111840
		2.23035	109220
		2.22966	111200
		2.22897	110150
		2.22828	106390
		2.2276	103700
		2.22691	99734
		2.22622	100120
		2.22554	105360
		2.22485	113340
		2.22417	116570
		2.22348	119220
		2.2228	120830
		2.22212	116130
		2.22143	109180
		2.22075	109090
		2.22007	113990
		2.21939	120330
		2.2187	122140
		2.21802	123560
		2.21734	128360
		2.21666	134660
		2.21598	135480
		2.2153	130980
		2.21462	124300
		2.21394	123680
		2.21327	123300
		2.21259	120860
		2.21191	116040
		2.21123	114130
		2.21056	115060
		2.20988	117010
		2.20921	116040
		2.20853	117780
		2.20786	117060
		2.20718	113150
		2.20651	111750
		2.20583	113490
		2.20516	114110
		2.20449	113570
		2.20382	115020
		2.20314	115940
		2.20247	119680
		2.2018	121440
		2.20113	120420
		2.20046	118750
		2.19979	121710
		2.19912	123290
		2.19845	121310
		2.19778	118970
		2.19711	114930
		2.19645	113050
		2.19578	113340
		2.19511	107670
		2.19444	105830
		2.19378	106490
		2.19311	108600
		2.19245	109830
		2.19178	110940
		2.19112	109540
		2.19045	109720
		2.18979	112380
		2.18913	114290
		2.18846	117140
		2.1878	115260
		2.18714	110600
		2.18648	110340
		2.18581	106980
		2.18515	102160
		2.18449	94588
		2.18383	88898
		2.18317	84015
		2.18251	79310
		2.18185	81156
		2.18119	82546
		2.18054	86506
		2.17988	93802
		2.17922	99463
		2.17856	101320
		2.17791	104140
		2.17725	104220
		2.1766	103110
		2.17594	104580
		2.17528	102920
		2.17463	102370
		2.17398	101240
		2.17332	100900
		2.17267	100460
		2.17201	103520
		2.17136	107720
		2.17071	103750
		2.17006	100630
		2.16941	98834
		2.16875	92185
		2.1681	85020
		2.16745	78487
		2.1668	81644
		2.16615	84898
		2.1655	86859
		2.16486	90966
		2.16421	91215
		2.16356	87322
		2.16291	80359
		2.16226	78929
		2.16162	84062
		2.16097	89807
		2.16032	94159
		2.15968	93496
		2.15903	91515
		2.15839	90463
		2.15774	94318
		2.1571	95986
		2.15646	95531
		2.15581	95785
		2.15517	94695
		2.15453	93569
		2.15388	97157
		2.15324	101550
		2.1526	101470
		2.15196	101510
		2.15132	101370
		2.15068	104440
		2.15004	107030
		2.1494	107460
		2.14876	106350
		2.14812	107480
		2.14748	108670
		2.14684	110900
		2.14621	109100
		2.14557	102190
		2.14493	99436
		2.1443	98104
		2.14366	99303
		2.14302	102200
		2.14239	103910
		2.14175	102380
		2.14112	97411
		2.14048	92049
		2.13985	90601
		2.13922	89157
		2.13858	88544
		2.13795	91854
		2.13732	97796
		2.13669	98265
		2.13605	94865
		2.13542	90497
		2.13479	87588
		2.13416	84463
		2.13353	85245
		2.1329	86754
		2.13227	85602
		2.13164	78305
		2.13101	71673
		2.13039	70023
		2.12976	70420
		2.12913	72007
		2.1285	75639
		2.12788	79407
		2.12725	78057
		2.12662	73219
		2.126	69270
		2.12537	67647
		2.12475	64387
		2.12412	59052
		2.1235	58341
		2.12287	56398
		2.12225	57080
		2.12163	63774
		2.12101	76372
		2.12038	82629
		2.11976	83639
		2.11914	86078
		2.11852	83096
		2.1179	78707
		2.11728	79169
		2.11666	83326
		2.11604	91734
		2.11542	88944
		2.1148	87854
		2.11418	84712
		2.11356	79865
		2.11294	74477
		2.11232	73430
		2.11171	75350
		2.11109	74419
		2.11047	73936
		2.10986	70594
		2.10924	66741
		2.10863	64878
		2.10801	69582
		2.1074	76118
		2.10678	76592
		2.10617	75837
		2.10555	75358
		2.10494	73386
		2.10433	74552
		2.10371	73309
		2.1031	71667
		2.10249	72506
		2.10188	72501
		2.10127	73066
		2.10066	72112
		2.10004	78283
		2.09943	82190
		2.09882	82926
		2.09822	83936
		2.09761	82644
		2.097	84287
		2.09639	91780
		2.09578	100190
		2.09517	105540
		2.09457	106350
		2.09396	104350
		2.09335	99772
		2.09275	96381
		2.09214	97141
		2.09153	98169
		2.09093	97999
		2.09032	97989
		2.08972	95139
		2.08911	88833
		2.08851	83146
		2.08791	78486
		2.0873	73020
		2.0867	71207
		2.0861	75055
		2.0855	76629
		2.08489	79474
		2.08429	81362
		2.08369	84341
		2.08309	86093
		2.08249	84169
		2.08189	81796
		2.08129	83913
		2.08069	90819
		2.08009	93524
		2.07949	92595
		2.0789	89469
		2.0783	85207
		2.0777	85323
		2.0771	87340
		2.07651	86240
		2.07591	87356
		2.07531	91930
		2.07472	95635
		2.07412	97855
		2.07353	102440
		2.07293	105880
		2.07234	110980
		2.07174	116660
		2.07115	115290
		2.07056	116770
		2.06996	117260
		2.06937	116260
		2.06878	114940
		2.06818	111160
		2.06759	109070
		2.067	112890
		2.06641	115930
		2.06582	118260
		2.06523	120180
		2.06464	123820
		2.06405	129930
		2.06346	136410
		2.06287	142320
		2.06228	144150
		2.06169	143070
		2.0611	146310
		2.06052	143480
		2.05993	141630
		2.05934	141850
		2.05876	139570
		2.05817	143440
		2.05758	148970
		2.057	152210
		2.05641	155500
		2.05583	157000
		2.05524	159400
		2.05466	161300
		2.05407	163850
		2.05349	165800
		2.05291	168030
		2.05232	172880
		2.05174	179630
		2.05116	186020
		2.05058	192720
		2.04999	200400
		2.04941	205380
		2.04883	213090
		2.04825	220410
		2.04767	225880
		2.04709	230490
		2.04651	226140
		2.04593	223470
		2.04535	227580
		2.04477	233020
		2.04419	240720
		2.04362	252530
		2.04304	261830
		2.04246	263910
		2.04188	263100
		2.04131	263680
		2.04073	263730
		2.04015	267960
		2.03958	272580
		2.039	276730
		2.03843	280940
		2.03785	288330
		2.03728	296880
		2.0367	306550
		2.03613	317270
		2.03555	328940
		2.03498	339930
		2.03441	347790
		2.03384	353490
		2.03326	358440
		2.03269	367050
		2.03212	378530
		2.03155	387060
		2.03098	390100
		2.03041	392760
		2.02984	397740
		2.02927	406900
		2.0287	414870
		2.02813	420600
		2.02756	432230
		2.02699	440400
		2.02642	445870
		2.02585	454300
		2.02528	461260
		2.02472	467850
		2.02415	472520
		2.02358	481110
		2.02302	488440
		2.02245	492750
		2.02188	494410
		2.02132	494810
		2.02075	495380
		2.02019	494510
		2.01962	492400
		2.01906	493790
		2.01849	497570
		2.01793	506920
		2.01737	510960
		2.0168	511540
		2.01624	511750
		2.01568	512320
		2.01512	517150
		2.01455	520420
		2.01399	516010
		2.01343	509950
		2.01287	501450
		2.01231	491410
		2.01175	483220
		2.01119	475650
		2.01063	467140
		2.01007	451390
		2.00951	432080
		2.00895	409650
		2.00839	389380
		2.00784	368830
		2.00728	350580
		2.00672	332680
		2.00616	312800
		2.00561	288250
		2.00505	257240
		2.00449	229080
		2.00394	196930
		2.00338	160220
		2.00283	125940
		2.00227	86424
		2.00172	47043
		2.00116	7840.7
		2.00061	-25886
		2.00006	-56830
		1.9995	-89251
		1.99895	-122280
		1.9984	-156160
		1.99784	-193900
		1.99729	-233140
		1.99674	-270000
		1.99619	-300920
		1.99564	-329490
		1.99508	-356820
		1.99453	-382680
		1.99398	-408760
		1.99343	-434810
		1.99288	-456790
		1.99233	-472000
		1.99178	-485990
		1.99124	-501470
		1.99069	-517770
		1.99014	-536550
		1.98959	-558290
		1.98904	-573970
		1.9885	-587090
		1.98795	-602280
		1.9874	-616230
		1.98686	-628090
		1.98631	-637430
		1.98576	-647730
		1.98522	-654340
		1.98467	-652820
		1.98413	-649640
		1.98358	-650120
		1.98304	-654840
		1.98249	-662310
		1.98195	-664560
		1.98141	-664490
		1.98086	-661820
		1.98032	-658310
		1.97978	-657410
		1.97924	-659850
		1.97869	-662900
		1.97815	-662020
		1.97761	-657990
		1.97707	-652610
		1.97653	-649970
		1.97599	-649170
		1.97545	-643720
		1.97491	-638080
		1.97437	-628040
		1.97383	-619580
		1.97329	-607260
		1.97275	-594400
		1.97221	-581930
		1.97167	-572100
		1.97114	-570060
		1.9706	-571060
		1.97006	-570830
		1.96952	-567240
		1.96899	-560660
		1.96845	-553470
		1.96791	-542320
		1.96738	-533100
		1.96684	-523640
		1.96631	-515280
		1.96577	-511000
		1.96524	-509030
		1.9647	-506540
		1.96417	-502900
		1.96364	-497920
		1.9631	-494230
		1.96257	-484370
		1.96204	-473900
		1.9615	-463700
		1.96097	-455600
		1.96044	-450270
		1.95991	-451160
		1.95938	-453210
		1.95884	-449800
		1.95831	-439730
		1.95778	-434650
		1.95725	-427920
		1.95672	-420400
		1.95619	-411940
		1.95566	-404980
		1.95513	-397170
		1.95461	-390830
		1.95408	-388740
		1.95355	-386150
		1.95302	-382890
		1.95249	-379900
		1.95196	-373690
		1.95144	-371600
		1.95091	-368090
		1.95038	-364160
		1.94986	-364220
		1.94933	-363820
		1.94881	-361600
		1.94828	-358820
		1.94776	-352160
		1.94723	-347940
		1.94671	-338700
		1.94618	-331010
		1.94566	-327720
		1.94513	-329070
		1.94461	-326870
		1.94409	-323730
		1.94356	-313420
		1.94304	-303660
		1.94252	-296970
		1.942	-293550
		1.94147	-294200
		1.94095	-291260
		1.94043	-283640
		1.93991	-276210
		1.93939	-276370
		1.93887	-280640
		1.93835	-285250
		1.93783	-285080
		1.93731	-283750
		1.93679	-278400
		1.93627	-268380
		1.93575	-261470
		1.93523	-254180
		1.93472	-249990
		1.9342	-244170
		1.93368	-236040
		1.93316	-227350
		1.93265	-227120
		1.93213	-232560
		1.93161	-233790
		1.9311	-235790
		1.93058	-231070
		1.93006	-220370
		1.92955	-214110
		1.92903	-210900
		1.92852	-208670
		1.928	-210870
		1.92749	-214760
		1.92698	-221230
		1.92646	-222110
		1.92595	-217570
		1.92544	-210850
		1.92492	-204100
		1.92441	-194990
		1.9239	-186470
		1.92339	-180380
		1.92287	-179170
		1.92236	-179440
		1.92185	-174640
		1.92134	-166850
		1.92083	-162830
		1.92032	-160110
		1.91981	-155020
		1.9193	-151630
		1.91879	-154390
		1.91828	-165000
		1.91777	-170350
		1.91726	-171330
		1.91675	-168410
		1.91624	-168400
		1.91574	-163740
		1.91523	-160920
		1.91472	-157350
		1.91421	-153300
		1.91371	-151230
		1.9132	-153910
		1.91269	-160040
		1.91219	-160660
		1.91168	-155770
		1.91117	-154010
		1.91067	-151010
		1.91016	-150140
		1.90966	-151040
		1.90915	-153450
		1.90865	-154400
		1.90815	-152970
		1.90764	-153070
		1.90714	-153690
		1.90664	-150640
		1.90613	-150220
		1.90563	-151340
		1.90513	-147830
		1.90463	-145510
		1.90412	-137730
		1.90362	-134090
		1.90312	-132450
		1.90262	-136970
		1.90212	-142790
		1.90162	-140060
		1.90112	-138780
		1.90062	-134860
		1.90012	-130140
		1.89962	-123210
		1.89912	-117040
		1.89862	-118270
		1.89812	-119710
		1.89762	-128670
		1.89712	-138090
		1.89663	-138740
		1.89613	-134970
		1.89563	-128040
		1.89513	-120240
		1.89464	-118070
		1.89414	-120490
		1.89364	-119100
		1.89315	-118930
		1.89265	-121960
		1.89216	-118920
		1.89166	-116160
		1.89116	-117490
		1.89067	-114790
		1.89018	-114300
		1.88968	-117340
		1.88919	-118260
		1.88869	-115760
		1.8882	-109710
		1.88771	-106740
		1.88721	-102370
		1.88672	-102600
		1.88623	-101790
		1.88574	-98730
		1.88524	-95960
		1.88475	-89033
		1.88426	-85762
		1.88377	-91985
		1.88328	-98264
		1.88279	-100760
		1.8823	-97509
		1.88181	-97324
		1.88132	-97776
		1.88083	-96086
		1.88034	-99739
		1.87985	-105400
		1.87936	-102370
		1.87887	-96959
		1.87838	-95059
		1.87789	-93553
		1.87741	-97587
		1.87692	-95410
		1.87643	-89771
		1.87594	-86566
		1.87546	-88391
		1.87497	-89422
		1.87448	-90078
		1.874	-89682
		1.87351	-88347
		1.87303	-88970
		1.87254	-93444
		1.87205	-93615
		1.87157	-85478
		1.87109	-82023
		1.8706	-86007
		1.87012	-90686
		1.86963	-94206
		1.86915	-96312
		1.86867	-93815
		1.86818	-85913
		1.8677	-81461
		1.86722	-80766
		1.86673	-85722
		1.86625	-85020
		1.86577	-84971
		1.86529	-81698
		1.86481	-76285
		1.86433	-75879
		1.86384	-80370
		1.86336	-83567
		1.86288	-83627
		1.8624	-81579
		1.86192	-78371
		1.86144	-75327
		1.86096	-72908
		1.86049	-67807
		1.86001	-67848
		1.85953	-63201
		1.85905	-59006
		1.85857	-58848
		1.85809	-57488
		1.85762	-55379
		1.85714	-56425
		1.85666	-58792
		1.85618	-56859
		1.85571	-56761
		1.85523	-60375
		1.85475	-63138
		1.85428	-62897
		1.8538	-60511
		1.85333	-64571
		1.85285	-65511
		1.85238	-65398
		1.8519	-66428
		1.85143	-68537
		1.85095	-71096
		1.85048	-68012
		1.85	-65815
		1.84953	-61931
		1.84906	-55517
		1.84858	-50405
		1.84811	-51112
		1.84764	-55087
		1.84717	-59051
		1.84669	-59556
		1.84622	-57475
		1.84575	-56716
		1.84528	-54822
		1.84481	-50986
		1.84434	-43781
		1.84387	-39558
		1.8434	-36150
		1.84293	-30719
		1.84246	-32223
		1.84199	-35139
		1.84152	-42149
		1.84105	-45433
		1.84058	-41455
		1.84011	-40172
		1.83964	-38809
		1.83917	-40358
		1.83871	-39077
		1.83824	-38394
		1.83777	-39767
		1.8373	-42174
		1.83684	-41810
		1.83637	-40678
		1.8359	-41610
		1.83544	-42208
		1.83497	-45270
		1.8345	-45992
		1.83404	-45912
		1.83357	-47048
		1.83311	-54150
		1.83264	-57920
		1.83218	-56179
		1.83171	-51551
		1.83125	-48075
		1.83079	-45703
		1.83032	-42432
		1.82986	-37384
		1.82939	-37154
		1.82893	-42711
		1.82847	-43780
		1.82801	-43462
		1.82754	-44874
		1.82708	-42442
		1.82662	-41838
		1.82616	-43513
		1.8257	-44423
		1.82524	-41663
		1.82477	-33392
		1.82431	-29198
		1.82385	-29330
		1.82339	-31574
		1.82293	-32605
		1.82247	-34310
		1.82201	-33735
		1.82155	-35398
		1.82109	-39554
		1.82064	-37643
		1.82018	-34103
		1.81972	-33425
		1.81926	-29590
		1.8188	-27037
		1.81834	-25683
		1.81789	-22808
		1.81743	-22896
		1.81697	-22649
		1.81652	-25772
		1.81606	-31872
		1.8156	-37456
		1.81515	-37281
		1.81469	-34171
		1.81424	-34754
		1.81378	-36609
		1.81332	-40202
		1.81287	-40272
		1.81242	-32938
		1.81196	-20778
		1.81151	-8223.3
		1.81105	-1271.3
		1.8106	-503.32
		1.81014	-2164.3
		1.80969	-4721.3
		1.80924	-7747.3
		1.80879	-8163.3
		1.80833	-2674.3
		1.80788	1824.7
		1.80743	4106.7
		1.80698	-262.32
		1.80652	-288.32
		1.80607	-143.32
		1.80562	1645.7
		1.80517	-235.32
		1.80472	489.68
		1.80427	-639.32
		1.80382	-2515.3
		1.80337	-3639.3
		1.80292	-7241.3
		1.80247	-11591
		1.80202	-17583
		1.80157	-17244
		1.80112	-12504
		1.80067	-8798.3
		1.80022	-6992.3
		1.79977	-3286.3
		1.79933	-1582.3
		1.79888	-2522.3
		1.79843	-4443.3
		1.79798	-5989.3
		1.79754	-4605.3
		1.79709	-3831.3
		1.79664	-5321.3
		1.79619	-5507.3
		1.79575	-6722.3
		1.7953	-9358.3
		1.79486	-11380
		1.79441	-8085.3
		1.79396	-6996.3
		1.79352	-1511.3
		1.79307	7023.7
		1.79263	8828.7
		1.79218	14190
		1.79174	20855
		1.7913	24248
		1.79085	23972
		1.79041	23314
		1.78996	15294
		1.78952	11282
		1.78908	15633
		1.78864	19524
		1.78819	21860
		1.78775	22302
		1.78731	18861
		1.78687	17538
		1.78642	14118
		1.78598	11482
		1.78554	13516
		1.7851	10365
		1.78466	3544.7
		1.78422	3834.7
		1.78378	5813.7
		1.78334	3339.7
		1.7829	1963.7
		1.78246	3526.7
		1.78202	4360.7
		1.78158	6751.7
		1.78114	8037.7
		1.7807	12267
		1.78026	13684
		1.77982	16561
		1.77938	20324
		1.77895	24603
[truncated: 51 more rows]

## Sheet: Figure 2c
Figure 2c
	Data 1	Energy(eV)	Normalized XANES μ[E]
	F-C	278.381	0.0044
		278.481	0.00473
		278.581	0.00473
		278.681	0.0055
		278.781	0.0042
		278.881	0.00491
		278.981	0.00327
		279.081	0.00367
		279.181	0.00334
		279.281	0.0038
		279.381	0.00312
		279.481	0.00263
		279.581	0.00193
		279.681	0.0026
		279.781	0.00147
		279.881	0.00131
		279.981	0.00241
		280.081	0.0014
		280.181	0.000775179
		280.281	0.000707918
		280.381	0.000865771
		280.481	-0.000714931
		280.581	8.27684e-05
		280.681	-0.00098046
		280.781	-0.000229045
		280.881	-0.00066856
		280.981	0.000566162
		281.081	-0.00046711
		281.181	0.000572596
		281.281	0.000129588
		281.381	-0.000893468
		281.481	-0.00058182
		281.581	-0.000394973
		281.681	1.02685e-05
		281.781	-0.000706111
		281.881	-3.69475e-05
		281.981	0.000788889
		282.081	0.000883088
		282.181	0.00156
		282.281	-0.000191983
		282.381	0.00168
		282.481	0.00171
		282.581	0.00301
		282.681	0.00476
		282.781	0.00485
		282.881	0.00713
		282.981	0.01151
		283.081	0.01232
		283.181	0.01785
		283.281	0.02694
		283.381	0.03801
		283.481	0.05502
		283.581	0.07274
		283.681	0.09406
		283.781	0.11477
		283.881	0.13387
		283.981	0.15481
		284.081	0.17373
		284.181	0.19707
		284.281	0.22049
		284.381	0.24237
		284.481	0.26223
		284.581	0.28042
		284.681	0.30258
		284.781	0.32953
		284.881	0.36329
		284.981	0.40264
		285.081	0.44669
		285.181	0.48976
		285.281	0.52489
		285.381	0.55489
		285.481	0.56983
		285.581	0.57291
		285.681	0.56528
		285.781	0.5453
		285.881	0.52006
		285.981	0.49302
		286.081	0.46293
		286.181	0.43291
		286.281	0.40821
		286.381	0.39035
		286.481	0.37693
		286.581	0.36572
		286.681	0.35834
		286.781	0.35967
		286.881	0.36278
		286.981	0.37715
		287.081	0.39519
		287.181	0.41943
		287.281	0.43944
		287.381	0.46109
		287.481	0.47749
		287.581	0.4902
		287.681	0.5019
		287.781	0.51598
		287.881	0.5277
		287.981	0.54111
		288.081	0.55895
		288.181	0.58904
		288.281	0.63415
		288.381	0.68243
		288.481	0.70903
		288.581	0.70451
		288.681	0.66602
		288.781	0.61031
		288.881	0.55307
		288.981	0.50578
		289.081	0.46563
		289.181	0.43343
		289.281	0.40648
		289.381	0.38409
		289.481	0.36788
		289.581	0.34928
		289.681	0.33616
		289.781	0.32279
		289.881	0.31232
		289.981	0.30319
		290.081	0.29866
		290.181	0.29095
		290.281	0.2898
		290.381	0.29154
		290.481	0.2916
		290.581	0.29646
		290.681	0.30226
		290.781	0.30906
		290.881	0.31989
		290.981	0.32877
		291.081	0.34157
		291.181	0.36145
		291.281	0.38178
		291.381	0.4041
		291.481	0.43046
		291.581	0.45436
		291.681	0.47949
		291.781	0.50146
		291.881	0.52047
		291.981	0.53461
		292.081	0.54967
		292.181	0.56652
		292.281	0.58079
		292.381	0.59437
		292.481	0.60946
		292.581	0.62264
		292.681	0.631
		292.781	0.64362
		292.881	0.65182
		292.981	0.65708
		293.081	0.66506
		293.181	0.67026
		293.281	0.67613
		293.381	0.67923
		293.481	0.68213
		293.581	0.68194
		293.681	0.6825
		293.781	0.68293
		293.881	0.6831
		293.981	0.68358
		294.081	0.6851
		294.181	0.68619
		294.281	0.68801
		294.381	0.6888
		294.481	0.69064
		294.581	0.69293
		294.681	0.69598
		294.781	0.7008
		294.881	0.70241
		294.981	0.70528
		295.081	0.70685
		295.181	0.71206
		295.281	0.71415
		295.381	0.71802
		295.481	0.72118
		295.581	0.72394
		295.681	0.72515
		295.781	0.7298
		295.881	0.73281
		295.981	0.73863
		296.081	0.74241
		296.181	0.74512
		296.281	0.75017
		296.381	0.75338
		296.481	0.75652
		296.581	0.75991
		296.681	0.76572
		296.781	0.76898
		296.881	0.7738
		296.981	0.7797
		297.081	0.78238
		297.181	0.78536
		297.281	0.79016
		297.381	0.79353
		297.481	0.79854
		297.581	0.80306
		297.681	0.80752
		297.781	0.80992
		297.881	0.81507
		297.981	0.81799
		298.081	0.82038
		298.181	0.82204
		298.281	0.82334
		298.381	0.82975
		298.481	0.83079
		298.581	0.83295
		298.681	0.83459
		298.781	0.83583
		298.881	0.83976
		298.981	0.83988
		299.081	0.842
		299.181	0.84457
		299.281	0.84354
		299.381	0.84599
		299.481	0.84836
		299.581	0.84966
		299.681	0.85377
		299.781	0.85613
		299.881	0.86046
		299.981	0.86103
		300.081	0.86761
		300.181	0.86919
		300.281	0.87364
		300.381	0.87729
		300.481	0.88019
		300.581	0.88375
		300.681	0.88591
		300.781	0.89042
		300.881	0.89219
		300.981	0.89814
		301.081	0.90096
		301.181	0.9034
		301.281	0.90593
		301.381	0.90969
		301.481	0.91438
		301.581	0.9163
		301.681	0.92014
		301.781	0.92563
		301.881	0.92832
		301.981	0.93248
		302.081	0.93693
		302.181	0.93949
		302.281	0.94386
		302.381	0.94735
		302.481	0.94988
		302.581	0.9551
		302.681	0.95651
		302.781	0.96042
		302.881	0.96455
		302.981	0.96615
		303.081	0.9718
		303.181	0.97585
		303.281	0.97729
		303.381	0.98199
		303.481	0.98354
		303.581	0.98532
		303.681	0.98684
		303.781	0.9903
		303.881	0.99288
		303.981	0.99473
		304.081	0.99588
		304.181	0.99802
		304.281	1.0002
		304.381	1.00284
		304.481	1.00371
		304.581	1.00509
		304.681	1.00708
		304.781	1.00864
		304.881	1.00959
		304.981	1.01182
		305.081	1.01231
		305.181	1.01292
		305.281	1.01578
		305.381	1.0169
		305.481	1.02004
		305.581	1.02083
		305.681	1.02268
		305.781	1.02341
		305.881	1.02521
		305.981	1.02595
		306.081	1.02779
		306.181	1.02974
		306.281	1.03295
		306.381	1.03475
		306.481	1.03511
		306.581	1.03685
		306.681	1.03755
		306.781	1.0406
		306.881	1.04169
		306.981	1.04426
		307.081	1.04529
		307.181	1.04701
		307.281	1.04798
		307.381	1.04905
		307.481	1.04802
		307.581	1.04857
		307.681	1.0503
		307.781	1.05105
		307.881	1.05083
		307.981	1.05149
		308.081	1.04997
		308.181	1.04953
		308.281	1.04844
		308.381	1.04785
		308.481	1.04524
		308.581	1.04554
		308.681	1.04436
		308.781	1.04202
		308.881	1.03868
		308.981	1.03594
		309.081	1.03448
		309.181	1.03257
		309.281	1.03042
		309.381	1.02703
		309.481	1.02388
		309.581	1.02065
		309.681	1.0175
		309.781	1.0147
		309.881	1.00955
		309.981	1.00712
		310.081	1.00335
		310.181	0.99967
		310.281	0.99552
		310.381	0.99095
	Data 2	Energy(eV)	Normalized XANES μ[E]
	US-C	278.381	0.00393
		278.481	0.00272
		278.581	0.00225
		278.681	0.00167
		278.781	0.000868953
		278.881	0.00117
		278.981	0.00108
		279.081	0.000872234
		279.181	0.00145
		279.281	0.0021
		279.381	0.000617502
		279.481	0.00119
		279.581	-0.000568794
		279.681	-0.000591655
		279.781	0.00154
		279.881	8.85024e-05
		279.981	0.000823069
		280.081	-0.000396719
		280.181	6.02764e-06
		280.281	-0.00167
		280.381	0.000313001
		280.481	0.000920653
		280.581	0.000359787
		280.681	0.000577407
		280.781	-0.0011
		280.881	0.000890378
		280.981	0.000178932
		281.081	-0.000212924
		281.181	-0.00026131
		281.281	-0.00195
		281.381	-3.27158e-05
		281.481	0.00174
		281.581	-0.000616904
		281.681	0.000151172
		281.781	-0.000413573
		281.881	0.00207
		281.981	0.000900328
		282.081	0.00256
		282.181	0.000956319
		282.281	0.000919247
		282.381	0.00123
		282.481	0.00309
		282.581	0.00505
		282.681	0.00696
		282.781	0.00964
		282.881	0.01117
		282.981	0.01665
		283.081	0.02151
		283.181	0.03089
		283.281	0.04411
		283.381	0.06061
		283.481	0.08046
		283.581	0.09929
		283.681	0.12504
		283.781	0.14602
		283.881	0.16599
		283.981	0.18435
		284.081	0.2089
		284.181	0.23327
		284.281	0.25531
		284.381	0.27242
		284.481	0.29398
		284.581	0.31365
		284.681	0.34042
		284.781	0.37549
		284.881	0.41454
		284.981	0.45577
		285.081	0.50117
		285.181	0.5436
		285.281	0.5715
		285.381	0.58611
		285.481	0.59047
		285.581	0.5855
		285.681	0.56451
		285.781	0.53852
		285.881	0.50951
		285.981	0.48176
		286.081	0.45256
		286.181	0.42922
		286.281	0.40982
		286.381	0.39414
		286.481	0.38527
		286.581	0.37748
		286.681	0.37965
		286.781	0.39033
		286.881	0.40708
		286.981	0.42623
		287.081	0.4537
		287.181	0.47522
		287.281	0.49653
		287.381	0.51144
		287.481	0.52767
		287.581	0.54337
		287.681	0.55944
		287.781	0.57353
		287.881	0.59081
		287.981	0.61068
		288.081	0.65012
		288.181	0.70671
		288.281	0.76348
		288.381	0.79197
		288.481	0.77983
		288.581	0.74162
		288.681	0.68141
		288.781	0.62606
		288.881	0.57087
		288.981	0.52811
		289.081	0.4937
		289.181	0.46621
		289.281	0.44183
		289.381	0.42424
		289.481	0.40592
		289.581	0.38917
		289.681	0.37072
		289.781	0.36517
		289.881	0.3493
		289.981	0.34348
		290.081	0.33728
		290.181	0.33639
		290.281	0.33525
		290.381	0.33642
		290.481	0.33362
		290.581	0.3412
		290.681	0.3474
		290.781	0.35259
		290.881	0.36644
		290.981	0.37609
		291.081	0.39616
		291.181	0.41443
		291.281	0.43771
		291.381	0.46336
		291.481	0.49189
		291.581	0.51207
		291.681	0.53895
		291.781	0.5573
		291.881	0.57241
		291.981	0.58721
		292.081	0.6012
		292.181	0.61631
		292.281	0.63549
		292.381	0.6528
		292.481	0.66407
		292.581	0.67649
		292.681	0.68645
		292.781	0.69661
		292.881	0.70056
		292.981	0.70751
		293.081	0.7136
		293.181	0.72084
		293.281	0.721
		293.381	0.72386
		293.481	0.72665
		293.581	0.7242
		293.681	0.72584
		293.781	0.72423
		293.881	0.72455
		293.981	0.72702
		294.081	0.7252
		294.181	0.72646
		294.281	0.73143
		294.381	0.72995
		294.481	0.73085
		294.581	0.73456
		294.681	0.73855
		294.781	0.74071
		294.881	0.7402
		294.981	0.74598
		295.081	0.74496
		295.181	0.74886
		295.281	0.75104
		295.381	0.75416
		295.481	0.75711
		295.581	0.76306
		295.681	0.7631
		295.781	0.76932
		295.881	0.76858
		295.981	0.77516
		296.081	0.77874
		296.181	0.77972
		296.281	0.78715
		296.381	0.78919
		296.481	0.79568
		296.581	0.79432
		296.681	0.79848
		296.781	0.80385
		296.881	0.80612
		296.981	0.80976
		297.081	0.81359
		297.181	0.82067
		297.281	0.8219
		297.381	0.83001
		297.481	0.82909
		297.581	0.83579
		297.681	0.83864
		297.781	0.84049
		297.881	0.84617
		297.981	0.84876
		298.081	0.84898
		298.181	0.85206
		298.281	0.85541
		298.381	0.85636
		298.481	0.85876
		298.581	0.86276
		298.681	0.86277
		298.781	0.86401
		298.881	0.86584
		298.981	0.86826
		299.081	0.86598
		299.181	0.86735
		299.281	0.87234
		299.381	0.87517
		299.481	0.8738
		299.581	0.87766
		299.681	0.87847
		299.781	0.88197
		299.881	0.8872
		299.981	0.89219
		300.081	0.89341
		300.181	0.89598
		300.281	0.89938
		300.381	0.90533
		300.481	0.90758
		300.581	0.91222
		300.681	0.91341
		300.781	0.91597
		300.881	0.92014
		300.981	0.9241
		301.081	0.92414
		301.181	0.93085
		301.281	0.93485
		301.381	0.93408
		301.481	0.93886
		301.581	0.94416
		301.681	0.94687
		301.781	0.94954
		301.881	0.95533
		301.981	0.95657
		302.081	0.96054
		302.181	0.96408
		302.281	0.96713
		302.381	0.97172
		302.481	0.97378
		302.581	0.97826
		302.681	0.97988
		302.781	0.98551
		302.881	0.98691
		302.981	0.99091
		303.081	0.99554
		303.181	0.99554
		303.281	1.00152
		303.381	1.0034
		303.481	1.00605
		303.581	1.00683
		303.681	1.00739
		303.781	1.01024
		303.881	1.0136
		303.981	1.01505
		304.081	1.01763
		304.181	1.0179
		304.281	1.01886
		304.381	1.0228
		304.481	1.02306
		304.581	1.02424
		304.681	1.02436
		304.781	1.02578
		304.881	1.02734
		304.981	1.02963
		305.081	1.03106
		305.181	1.03163
		305.281	1.03442
		305.381	1.03727
		305.481	1.03512
		305.581	1.03778
		305.681	1.04063
		305.781	1.04071
		305.881	1.04211
		305.981	1.04479
		306.081	1.04452
		306.181	1.04586
		306.281	1.0472
		306.381	1.05047
		306.481	1.05231
		306.581	1.05417
		306.681	1.05438
		306.781	1.05537
		306.881	1.05538
		306.981	1.05981
		307.081	1.05819
		307.181	1.0608
		307.281	1.06178
		307.381	1.06348
		307.481	1.06194
		307.581	1.06156
		307.681	1.0615
		307.781	1.0607
		307.881	1.0596
		307.981	1.06005
		308.081	1.059
		308.181	1.05691
		308.281	1.05612
		308.381	1.05833
		308.481	1.05302
		308.581	1.05148
		308.681	1.05102
		308.781	1.04635
		308.881	1.04426
		308.981	1.04151
		309.081	1.0396
		309.181	1.03452
		309.281	1.03127
		309.381	1.0312
		309.481	1.0246
		309.581	1.02464
		309.681	1.01737
		309.781	1.01488
		309.881	1.0115
		309.981	1.00602
		310.081	1
		310.181	0.99915
		310.281	0.99649
		310.381	0.99243

## Sheet: Figure 2f
Figure 2f
	Data 1	CV Numbers(Cycles)	ECSA(m^2/mgPt)
		0	46.22
		10	55.18
		20	62.81
		30	71.51
		40	80.65
		50	87.25
		60	87.32
		70	87.63
		80	87.72

## Sheet: Figure 2g
Figure 2g
	Data 1	Distance(nm)	Pt Count	Ni Count
		0.0605	0	0
		0.125	0	0
		0.1895	1	1.2
		0.2539	0	0
		0.3184	0	0
		0.3828	1	0
		0.4473	1	0
		0.5117	0	0
		0.5762	1	0
		0.6406	0	0
		0.7051	1	0
		0.7695	0	0
		0.834	1	0
		0.8984	0	0
		0.9629	0	0
		1.0273	0	0
		1.0918	1	1.2
		1.1563	0	1.2
		1.2207	2	0
		1.2852	1	0
		1.3496	1	0
		1.4141	2	0
		1.4785	2	1.2
		1.543	2	0
		1.6074	0	1.2
		1.6719	0	0
		1.7363	4	0
		1.8008	3	1.2
		1.8652	1	0
		1.9297	11	0
		1.9941	3	0
		2.0586	7	1.2
		2.123	8	0
		2.1875	4	3.6
		2.252	1	1.2
		2.3164	9	1.2
		2.3809	14	1.2
		2.4453	13	0
		2.5098	15	2.4
		2.5742	17	2.4
		2.6387	21	2.4
		2.7031	16	4.8
		2.7676	17	7.2
		2.832	21	2.4
		2.8965	21	7.2
		2.9609	24	7.2
		3.0254	22	8.64
		3.0898	28	8.64
		3.1543	22	11.52
		3.2188	25	2.88
		3.2832	31	11.52
		3.3477	30	5.76
		3.4121	34	20.16
		3.4766	20	8.64
		3.541	31	5.76
		3.6055	27	14.4
		3.6699	33	8.64
		3.7344	27	14.4
		3.7988	36	25.92
		3.8633	28	5.76
		3.9277	36	8.64
		3.9922	26	14.4
		4.0566	35	17.28
		4.1211	27	5.76
		4.1855	34	20.16
		4.25	29	8.64
		4.3145	31	14.4
		4.3789	40	17.28
		4.4434	29	8.64
		4.5078	33	8.16
		4.5723	38	11.52
		4.6367	28	7.56
		4.7012	28	5.76
		4.7656	32	14.4
		4.8301	27	12
		4.8945	31	10.32
		4.959	24	11.4
		5.0234	15	5.04
		5.0879	24	1.2
		5.1523	11	7.2
		5.2168	20	2.4
		5.2813	10	1.2
		5.3457	8	0
		5.4102	8	0
		5.4746	6	3.6
		5.5391	6	0
		5.6035	7	1.2
		5.668	2	0
		5.7324	3	0
		5.7969	4	2.4
		5.8613	4	0
		5.9258	3	0
		5.9902	0	0
		6.0547	0	2.4
		6.1191	1	1.2
		6.1836	1	0
		6.248	3	0
		6.3125	0	1.2
		6.377	0	0
		6.4414	1	0
		6.5059	0	0
		6.5703	0	0
		6.6348	1	1.2
		6.6992	2	0
		6.7637	2	2.4
		6.8281	2	0
		6.8926	2	0
		6.957	1	0
		7.0215	3	1.2
		7.0859	0	1.2
		7.1504	1	1.2
		7.2148	2	0
		7.2793	1	0
		7.3438	1	0
		7.4082	0	1.2
		7.4727	0	1.2
		7.5371	5	0
		7.6016	1	1.2
		7.666	3	0
		7.7305	4	0
		7.7949	5	0
		7.8594	2	0
		7.9238	7	1.2
		7.9883	5	0
		8.0527	7	0
		8.1172	7	1.2
		8.1816	14	1.2
		8.2461	12	1.2
		8.3105	14	2.4
		8.375	12	1.2
		8.4395	15	1.2
		8.5039	15	3.6
		8.5684	23	1.2
		8.6328	14	2.4
		8.6973	20	0
		8.7617	17	2.4
		8.8262	18	0
		8.8906	21	0
		8.9551	27	0
		9.0195	22	0
		9.084	12	2.4
		9.1484	13	0
		9.2129	5	1.2
		9.2773	23	1.2
		9.3418	18	0
		9.4063	16	1.2
		9.4707	13	1.2
		9.5352	7	1.2
		9.5996	10	0
		9.6641	14	0
		9.7285	10	1.2
		9.793	5	0
		9.8574	7	1.2
		9.9219	1	0
		9.9863	6	1.2
		10.0508	4	1.2
		10.1152	2	0
		10.1797	2	0
		10.2441	1	0
		10.3086	1	0
		10.373	1	0
		10.4375	1	1.2
		10.502	0	1.2
		10.5664	0	0
		10.6309	0	0
		10.6953	1	0
		10.7598	0	0
		10.8242	0	0
		10.8887	0	1.2
		10.9531	0	0
		11.0176	0	0
		11.082	0	0
		11.1465	0	0
		11.2109	0	0
		11.2754	0	0
		11.3398	0	0
		11.4043	0	0
		11.4688	0	0
		11.5332	0	0
		11.5977	1	0
		11.6621	0	0
		11.7266	0	0
		11.791	0	0
		11.8555	0	0
		11.9199	0	1.2
		11.9844	0	0
		12.0488	0	0
		12.1133	0	0
		12.1777	0	0
		12.2422	1	0
		12.3066	0	0
		12.3711	0	0
		12.4355	1	0

## Sheet: Figure 2h
Figure 2g
	Data 1	Distance(nm)	Pt Count	Ni Count
		0.0605	0	0
		0.125	0	0
		0.1895	0.8	1
		0.2539	0	0
		0.3184	0	0
		0.3828	0.8	0
		0.4473	0.8	0
		0.5117	0	0
		0.5762	0.8	0
		0.6406	0	0
		0.7051	0.8	0
		0.7695	0	0
		0.834	0.8	0
		0.8984	0	0
		0.9629	0	0
		1.0273	0	0
		1.0918	0.8	1
		1.1563	0	1
		1.2207	1.6	0
		1.2852	0.8	0
		1.3496	0.8	0
		1.4141	1.6	0
		1.4785	1.6	1
		1.543	1.6	0
		1.6074	0	1
		1.6719	1.1	0.3
		1.7363	1.28	0.4
		1.8008	3.04	0.2
		1.8652	3.52	0.2
		1.9297	4	0.4
		1.9941	4.8	0.2
		2.0586	5.28	0.8
		2.123	3.68	0.2
		2.1875	4.64	0.4
		2.252	5.76	0.2
		2.3164	6.56	0.8
		2.3809	8.32	1
		2.4453	10.88	0.2
		2.5098	12.8	0.8
		2.5742	13.12	1
		2.6387	13.76	3.2
		2.7031	14.72	3.2
		2.7676	15.36	4
		2.832	15.84	4.8
		2.8965	16.8	5.44
		2.9609	18.56	5.68
		3.0254	18.72	7.2
		3.0898	19.36	6.48
		3.1543	20.48	7.2
		3.2188	21.76	6.72
		3.2832	22.72	8.64
		3.3477	22.4	8.16
		3.4121	23.36	8.64
		3.4766	22.72	9.12
		3.541	23.2	9.6
		3.6055	22.08	8.64
		3.6699	24.64	11.52
		3.7344	24.16	11.52
		3.7988	25.6	10.56
		3.8633	24.48	11.52
		3.9277	25.76	12
		3.9922	24.32	8.64
		4.0566	25.28	11.04
		4.1211	24.16	11.04
		4.1855	24.96	11.04
		4.25	25.76	11.04
		4.3145	26.08	11.52
		4.3789	25.92	9.52
		4.4434	27.36	10
		4.5078	26.88	8.86
		4.5723	24.96	6.94
		4.6367	25.44	7.9
		4.7012	24.48	8.54
		4.7656	23.36	8.34
		4.8301	22.72	8.98
		4.8945	20.64	8.86
		4.959	19.36	6.66
		5.0234	16.8	5.86
		5.0879	15.04	2.84
		5.1523	12.8	2
		5.2168	11.68	1.8
		5.2813	9.12	1.2
		5.3457	8.32	1.2
		5.4102	6.08	0.8
		5.4746	5.6	0.8
		5.5391	4.64	0.8
		5.6035	3.84	0.8
		5.668	3.52	0.6
		5.7324	3.2	0.6
		5.7969	2.56	0.4
		5.8613	2.24	0.4
		5.9258	1.76	0.8
		5.9902	0.8	0.7
		6.0547	0	2
		6.1191	0.8	1
		6.1836	0.8	0
		6.248	2.4	0
		6.3125	0	1
		6.377	0	0
		6.4414	0.8	0
		6.5059	0	0
		6.5703	0	0
		6.6348	0.8	1
		6.6992	1.6	0
		6.7637	1.6	2
		6.8281	1.6	0
		6.8926	1.6	0
		6.957	0.8	0
		7.0215	2.4	1
		7.0859	0	1
		7.1504	0.8	1
		7.2148	1.6	0
		7.2793	0.8	0
		7.3438	0.8	0
		7.4082	0	1
		7.4727	0	1
		7.5371	4	0
		7.6016	0.8	1
		7.666	2.4	0
		7.7305	3.2	0
		7.7949	4	0
		7.8594	1.6	0
		7.9238	5.6	1
		7.9883	4	0
		8.0527	5.6	0
		8.1172	5.6	1
		8.1816	11.2	1
		8.2461	9.6	1
		8.3105	11.2	2
		8.375	9.6	1
		8.4395	12	1
		8.5039	12	3
		8.5684	18.4	1
		8.6328	11.2	2
		8.6973	16	0
		8.7617	13.6	2
		8.8262	14.4	0
		8.8906	16.8	0
		8.9551	21.6	0
		9.0195	17.6	0
		9.084	9.6	2
		9.1484	10.4	0
		9.2129	4	1
		9.2773	18.4	1
		9.3418	14.4	0
		9.4063	12.8	1
		9.4707	10.4	1
		9.5352	5.6	1
		9.5996	8	0
		9.6641	11.2	0
		9.7285	8	1
		9.793	0	5
		9.8574	1.2	7
		9.9219	0	1
		9.9863	1	1
		10.0508	1	0
		10.1152	0	0
		10.1797	0	0
		10.2441	0	1
		10.3086	0	0
		10.373	0	0
		10.4375	0	0
		10.502	0	0
		10.5664	0	0
		10.6309	0	0
		10.6953	0	0
		10.7598	0	0
		10.8242	0	0
		10.8887	0	0
		10.9531	0	0
		11.0176	0	0
		11.082	0	0
		11.1465	0	0
		11.2109	0	0
		11.2754	0	0
		11.3398	0	0
		11.4043	0	0
		11.4688	0	0
		11.5332	0	0
		11.5977	0	0
		11.6621	0	0
		11.7266	0	0
		11.791	0	0
		11.8555	0	0
		11.9199	0	0
		11.9844	0	0
		12.0488	0	0
		12.1133	0	0
		12.1777	0	0
		12.2422	0	0
		12.3066	0	0
		12.3711	0	0
		12.4355	0	1

## Sheet: Figure 3b
Figure 3b
	Data 1	Distance(nm)	Intensity(a.u.)
	Pt1Ni1@Pt/C	0	-9.64681
		0.00604	13.8919
		0.01207	37.6306
		0.01811	60.721
		0.02415	82.3228
		0.03019	101.639
		0.03622	117.945
		0.04226	130.61
		0.0483	139.126
		0.05434	143.13
		0.06037	142.403
		0.06641	136.902
		0.07245	126.742
		0.07849	112.206
		0.08452	93.732
		0.09056	71.8904
		0.0966	47.3808
		0.10264	20.9922
		0.10867	-6.41249
		0.11471	-33.9337
		0.12075	-60.6623
		0.12678	-85.7123
		0.13282	-108.25
		0.13886	-127.522
		0.1449	-142.888
		0.15093	-153.823
		0.15697	-159.96
		0.16301	-161.081
		0.16905	-157.141
		0.17508	-148.253
		0.18112	-134.692
		0.18716	-116.889
		0.1932	-95.4084
		0.19923	-70.9372
		0.20527	-44.2523
		0.21131	-16.2044
		0.21735	12.3119
		0.22338	40.3904
		0.22942	67.1366
		0.23546	91.7056
		0.24149	113.313
		0.24753	131.273
		0.25357	145.014
		0.25961	154.099
		0.26564	158.235
		0.27168	157.279
		0.27772	151.253
		0.28376	140.334
		0.28979	124.853
		0.29583	105.279
		0.30187	82.2112
		0.30791	56.361
		0.31394	28.5244
		0.31998	-0.43347
		0.32602	-29.6185
		0.33206	-58.1149
		0.33809	-85.0268
		0.34413	-109.504
		0.35017	-130.762
		0.3562	-148.117
		0.36224	-160.992
		0.36828	-168.947
		0.37432	-171.692
		0.38035	-169.094
		0.38639	-161.183
		0.39243	-148.151
		0.39847	-130.353
		0.4045	-108.293
		0.41054	-82.6126
		0.41658	-54.0648
		0.42262	-23.5034
		0.42865	8.14648
		0.43469	39.9239
		0.44073	70.8493
		0.44676	99.972
		0.4528	126.379
		0.45884	149.235
		0.46488	167.818
		0.47091	181.525
		0.47695	189.907
		0.48299	192.67
		0.48903	189.698
		0.49506	181.053
		0.5011	166.972
		0.50714	147.861
		0.51318	124.283
		0.51921	96.9452
		0.52525	66.6697
		0.53129	34.3764
		0.53733	1.03937
		0.54336	-32.326
		0.5494	-64.6994
		0.55544	-95.1012
		0.56147	-122.603
		0.56751	-146.375
		0.57355	-165.695
		0.57959	-179.979
		0.58562	-188.803
		0.59166	-191.909
		0.5977	-189.212
		0.60374	-180.803
		0.60977	-166.95
		0.61581	-148.082
		0.62185	-124.785
		0.62789	-97.7674
		0.63392	-67.8532
		0.63996	-35.9572
		0.646	-3.04164
		0.65204	29.8933
		0.65807	61.8578
		0.66411	91.8859
		0.67015	119.067
		0.67618	142.586
		0.68222	161.728
		0.68826	175.914
		0.6943	184.704
		0.70033	187.822
		0.70637	185.162
		0.71241	176.784
		0.71845	162.919
		0.72448	143.959
		0.73052	120.454
		0.73656	93.086
		0.7426	62.6596
		0.74863	30.0685
		0.75467	-3.72089
		0.76071	-37.6935
		0.76675	-70.8322
		0.77278	-102.129
		0.77882	-130.629
		0.78486	-155.45
		0.79089	-175.808
		0.79693	-191.057
		0.80297	-200.69
		0.80901	-204.371
		0.81504	-201.934
		0.82108	-193.403
		0.82712	-178.984
		0.83316	-159.068
		0.83919	-134.209
		0.84523	-105.118
		0.85127	-72.65
		0.85731	-37.7564
		0.86334	-1.47882
		0.86938	35.0989
		0.87542	70.8768
		0.88146	104.764
		0.88749	135.738
		0.89353	162.851
		0.89957	185.278
		0.9056	202.335
		0.91164	213.497
		0.91768	218.43
		0.92372	216.987
		0.92975	209.217
		0.93579	195.366
		0.94183	175.869
		0.94787	151.331
		0.9539	122.511
		0.95994	90.2957
		0.96598	55.6674
		0.97202	19.6892
		0.97805	-16.5583
		0.98409	-51.9844
		0.99013	-85.5379
		0.99617	-116.236
		1.0022	-143.182
		1.00824	-165.621
		1.01428	-182.931
		1.02031	-194.657
		1.02635	-200.517
		1.03239	-200.413
		1.03843	-194.428
		1.04446	-182.817
		1.0505	-166.002
		1.05654	-144.551
		1.06258	-119.171
		1.06861	-90.6652
		1.07465	-59.9195
		1.08069	-27.8733
		1.08673	4.51421
		1.09276	36.2791
		1.0988	66.5038
		1.10484	94.3227
		1.11088	118.956
		1.11691	139.728
		1.12295	156.084
		1.12899	167.611
		1.13502	174.036
		1.14106	175.24
		1.1471	171.252
		1.15314	162.257
		1.15917	148.576
		1.16521	130.662
		1.17125	109.083
		1.17729	84.5039
		1.18332	57.6738
		1.18936	29.3917
		1.1954	0.49083
		1.20144	-28.1842
		1.20747	-55.8063
		1.21351	-81.5805
		1.21955	-104.78
		1.22559	-124.753
		1.23162	-140.947
		1.23766	-152.924
		1.2437	-160.366
		1.24973	-163.097
		1.25577	-161.071
		1.26181	-154.383
		1.26785	-143.262
		1.27388	-128.064
		1.27992	-109.265
		1.28596	-87.4365
		1.292	-63.2385
		1.29803	-37.3935
		1.30407	-10.6731
		1.31011	16.137
		1.31615	42.2523
		1.32218	66.9111
		1.32822	89.4031
		1.33426	109.081
		1.34029	125.392
		1.34633	137.88
		1.35237	146.206
		1.35841	150.157
		1.36444	149.645
		1.37048	144.72
		1.37652	135.554
		1.38256	122.443
		1.38859	105.797
		1.39463	86.1265
		1.40067	64.0237
		1.40671	40.1446
		1.41274	15.1965
		1.41878	-10.0924
		1.42482	-34.9831
		1.43086	-58.7608
		1.43689	-80.7438
		1.44293	-100.304
		1.44897	-116.892
		1.455	-130.038
		1.46104	-139.382
		1.46708	-144.665
		1.47312	-145.75
		1.47915	-142.615
		1.48519	-135.358
		1.49123	-124.198
		1.49727	-109.452
		1.5033	-91.5477
		1.50934	-70.9942
		1.51538	-48.3793
		1.52142	-24.3453
		1.52745	0.42729
		1.53349	25.2318
		1.53953	49.3654
		1.54557	72.1365
		1.5516	92.8994
		1.55764	111.059
		1.56368	126.092
		1.56971	137.567
		1.57575	145.149
		1.58179	148.622
		1.58783	147.878
		1.59386	142.939
		1.5999	133.948
		1.60594	121.167
		1.61198	104.974
		1.61801	85.8432
		1.62405	64.3463
		1.63009	41.1224
		1.63613	16.8711
		1.64216	-7.68029
		1.6482	-31.7925
		1.65424	-54.7321
		1.66028	-75.8072
		1.66631	-94.3734
		1.67235	-109.873
		1.67839	-121.836
		1.68442	-129.905
		1.69046	-133.845
		1.6965	-133.552
		1.70254	-129.059
		1.70857	-120.525
		1.71461	-108.249
		1.72065	-92.6394
		1.72669	-74.2221
		1.73272	-53.6062
		1.73876	-31.4683
		1.7448	-8.54226
		1.75084	14.4242
		1.75687	36.6737
		1.76291	57.4845
		1.76895	76.1793
		1.77499	92.15
		1.78102	104.884
		1.78706	113.971
		1.7931	119.128
		1.79913	120.193
		1.80517	117.147
		1.81121	110.094
		1.81725	99.2781
		1.82328	85.0597
		1.82932	67.9017
		1.83536	48.3726
		1.8414	27.1014
		1.84743	4.78316
		1.85347	-17.8667
	Data 2	Distance(nm)	Intensity(a.u.)
	syn-Pt/C	-0.05	-117.403
		-0.04252	-90.226
		-0.03505	-58.4565
		-0.02757	-23.468
		-0.0201	13.2274
		-0.01262	50.031
		-0.00514	85.339
		0.00233	117.613
		0.00981	145.437
		0.01728	167.582
		0.02476	183.069
		0.03224	191.192
		0.03971	191.548
		0.04719	184.064
		0.05466	168.995
		0.06214	146.892
		0.06962	118.602
		0.07709	85.2315
		0.08457	48.0962
		0.09204	8.6588
		0.09952	-31.5105
		0.107	-70.8075
		0.11447	-107.658
		0.12195	-140.571
		0.12942	-168.201
		0.1369	-189.421
		0.14438	-203.341
		0.15185	-209.35
		0.15933	-207.155
		0.1668	-196.797
		0.17428	-178.625
		0.18176	-153.311
		0.18923	-121.827
		0.19671	-85.3945
		0.20418	-45.4302
		0.21166	-3.5123
		0.21914	38.6947
		0.22661	79.5105
		0.23409	117.296
		0.24156	150.53
		0.24904	177.88
		0.25652	198.238
		0.26399	210.77
		0.27147	214.971
		0.27894	210.68
		0.28642	198.061
		0.2939	177.623
		0.30137	150.203
		0.30885	116.915
		0.31632	79.0895
		0.3238	38.258
		0.33128	-3.93786
		0.33875	-45.8135
		0.34623	-85.7025
		0.3537	-122.023
		0.36118	-153.361
		0.36866	-178.492
		0.37613	-196.45
		0.38361	-206.568
		0.39108	-208.504
		0.39856	-202.226
		0.40604	-188.03
		0.41351	-166.532
		0.42099	-138.625
		0.42846	-105.435
		0.43594	-68.3005
		0.44342	-28.7028
		0.45089	11.8
		0.45837	51.623
		0.46584	89.2165
		0.47332	123.136
		0.4808	152.083
		0.48827	174.958
		0.49575	190.906
		0.50322	199.358
		0.5107	200.015
		0.51818	192.885
		0.52565	178.285
		0.53313	156.811
		0.5406	129.315
		0.54808	96.8865
		0.55556	60.7975
		0.56303	22.4488
		0.57051	-16.6743
		0.57798	-55.057
		0.58546	-91.223
		0.59294	-123.782
		0.60041	-151.487
		0.60789	-173.284
		0.61536	-188.353
		0.62284	-196.122
		0.63032	-196.305
		0.63779	-188.922
		0.64527	-174.272
		0.65274	-152.933
		0.66022	-125.748
		0.6677	-93.781
		0.67517	-58.27
		0.68265	-20.5914
		0.69012	17.7972
		0.6976	55.4185
		0.70508	90.8305
		0.71255	122.681
		0.72003	149.763
		0.7275	171.056
		0.73498	185.764
		0.74246	193.346
		0.74993	193.554
		0.75741	186.407
		0.76488	172.205
		0.77236	151.522
		0.77984	125.177
		0.78731	94.193
		0.79479	59.7665
		0.80226	23.2207
		0.80974	-14.0514
		0.81722	-50.6415
		0.82469	-85.173
		0.83217	-116.356
		0.83964	-143.035
		0.84712	-164.226
		0.8546	-179.16
		0.86207	-187.315
		0.86955	-188.411
		0.87702	-182.434
		0.8845	-169.637
		0.89198	-150.532
		0.89945	-125.853
		0.90693	-96.535
		0.9144	-63.6935
		0.92188	-28.5663
		0.92936	7.53185
		0.93683	43.2479
		0.94431	77.2435
		0.95178	108.246
		0.95926	135.095
		0.96674	156.777
		0.97421	172.483
		0.98169	181.609
		0.98916	183.799
		0.99664	178.96
		1.00412	167.274
		1.01159	149.167
		1.01907	125.317
		1.02654	96.628
		1.03402	64.1985
		1.0415	29.2693
		1.04897	-6.8051
		1.05645	-42.6157
		1.06392	-76.7535
		1.0714	-107.866
		1.07888	-134.707
		1.08635	-156.199
		1.09383	-171.458
		1.1013	-179.851
		1.10878	-181.018
		1.11626	-174.9
		1.12373	-161.72
		1.13121	-141.995
		1.13868	-116.519
		1.14616	-86.3305
		1.15364	-52.6575
		1.16111	-16.8835
		1.16859	19.5159
		1.17606	55.037
		1.18354	88.2115
		1.19102	117.665
		1.19849	142.187
		1.20597	160.762
		1.21344	172.636
		1.22092	177.336
		1.2284	174.7
		1.23587	164.853
		1.24335	148.234
		1.25082	125.567
		1.2583	97.819
		1.26578	66.1595
		1.27325	31.9147
		1.28073	-3.49316
		1.2882	-38.6058
		1.29568	-71.9905
		1.30316	-102.299
		1.31063	-128.325
		1.31811	-149.037
		1.32558	-163.641
		1.33306	-171.589
		1.34054	-172.609
		1.34801	-166.697
		1.35549	-154.126
		1.36296	-135.439
		1.37044	-111.402
		1.37792	-82.98
		1.38539	-51.301
		1.39287	-17.6144
		1.40034	16.7658
		1.40782	50.506
		1.4153	82.3045
		1.42277	110.941
		1.43025	135.312
		1.43772	154.483
		1.4452	167.714
		1.45268	174.489
		1.46015	174.531
		1.46763	167.816
		1.4751	154.587
		1.48258	135.321
		1.49006	110.722
		1.49753	81.706
		1.50501	49.3695
		1.51248	14.9332
		1.51996	-20.291
		1.52744	-54.949
		1.53491	-87.6995
		1.54239	-117.26
		1.54986	-142.462
		1.55734	-162.293
		1.56482	-175.953
		1.57229	-182.863
		1.57977	-182.705
		1.58724	-175.45
		1.59472	-161.332
		1.6022	-140.862
		1.60967	-114.813
		1.61715	-84.192
		1.62462	-50.184
		1.6321	-14.1189
		1.63958	22.5785
		1.64705	58.454
		1.65453	92.0745
		1.662	122.093
		1.66948	147.302
		1.67696	166.69
		1.68443	179.471
		1.69191	185.121
		1.69938	183.423
		1.70686	174.44
		1.71434	158.542
		1.72181	136.379
		1.72929	108.871
		1.73676	77.141
		1.74424	42.4933
		1.75172	6.3547
		1.75919	-29.7909
		1.76667	-64.4585
		1.77414	-96.2265
		1.78162	-123.801
		1.7891	-146.067
		1.79657	-162.126
		1.80405	-171.346
		1.81152	-173.405
		1.819	-168.262
		1.82648	-156.199
		1.83395	-137.793
		1.84143	-113.893
		1.8489	-85.5695
		1.85638	-54.088
		1.86386	-20.8448
		1.87133	12.7038
		1.87881	45.0966
		1.88628	74.9385
		1.89376	100.968
		1.90124	122.106
		1.90871	137.501
		1.91619	146.583
		1.92366	149.082
		1.93114	145.022
		1.93862	134.734
		1.94609	118.834
		1.95357	98.182
		1.96104	73.8385
		1.96852	47.0161
		1.976	19.0148
		1.98347	-8.84915
		1.99095	-35.2995
		1.99842	-59.167
		2.0059	-79.445
		2.01338	-95.3315
		-0.05	-117.403
		-0.04252	-90.226
		-0.03505	-58.4565
		-0.02757	-23.468
		-0.0201	13.2274
		-0.01262	50.031
		-0.00514	85.339
		0.00233	117.613
		0.00981	145.437
		0.01728	167.582
		0.02476	183.069
		0.03224	191.192
		0.03971	191.548
		0.04719	184.064
		0.05466	168.995
		0.06214	146.892
		0.06962	118.602
		0.07709	85.2315
		0.08457	48.0962
		0.09204	8.6588
		0.09952	-31.5105
		0.107	-70.8075
		0.11447	-107.658
		0.12195	-140.571
		0.12942	-168.201
		0.1369	-189.421
		0.14438	-203.341
		0.15185	-209.35
		0.15933	-207.155
		0.1668	-196.797
		0.17428	-178.625
		0.18176	-153.311
		0.18923	-121.827
		0.19671	-85.3945
		0.20418	-45.4302
		0.21166	-3.5123
		0.21914	38.6947
		0.22661	79.5105
		0.23409	117.296
		0.24156	150.53
		0.24904	177.88
		0.25652	198.238
		0.26399	210.77
		0.27147	214.971
		0.27894	210.68
		0.28642	198.061
		0.2939	177.623
		0.30137	150.203
		0.30885	116.915
		0.31632	79.0895
		0.3238	38.258
		0.33128	-3.93786
		0.33875	-45.8135
		0.34623	-85.7025
		0.3537	-122.023
		0.36118	-153.361
		0.36866	-178.492
		0.37613	-196.45
		0.38361	-206.568
		0.39108	-208.504
		0.39856	-202.226
		0.40604	-188.03
		0.41351	-166.532
		0.42099	-138.625
		0.42846	-105.435
		0.43594	-68.3005
		0.44342	-28.7028
		0.45089	11.8
		0.45837	51.623
		0.46584	89.2165
		0.47332	123.136
		0.4808	152.083
		0.48827	174.958
		0.49575	190.906
		0.50322	199.358
		0.5107	200.015
		0.51818	192.885
		0.52565	178.285
		0.53313	156.811
		0.5406	129.315
		0.54808	96.8865
		0.55556	60.7975
		0.56303	22.4488
		0.57051	-16.6743
		0.57798	-55.057
		0.58546	-91.223
		0.59294	-123.782
		0.60041	-151.487
		0.60789	-173.284
		0.61536	-188.353
		0.62284	-196.122
		0.63032	-196.305
		0.63779	-188.922
		0.64527	-174.272
		0.65274	-152.933
		0.66022	-125.748
		0.6677	-93.781
		0.67517	-58.27
		0.68265	-20.5914
		0.69012	17.7972
		0.6976	55.4185
		0.70508	90.8305
		0.71255	122.681
		0.72003	149.763
		0.7275	171.056
		0.73498	185.764
		0.74246	193.346
		0.74993	193.554
		0.75741	186.407
		0.76488	172.205
		0.77236	151.522
		0.77984	125.177
		0.78731	94.193
		0.79479	59.7665
		0.80226	23.2207
		0.80974	-14.0514
		0.81722	-50.6415
		0.82469	-85.173
		0.83217	-116.356
		0.83964	-143.035
		0.84712	-164.226
		0.8546	-179.16
		0.86207	-187.315
		0.86955	-188.411
		0.87702	-182.434
		0.8845	-169.637
		0.89198	-150.532
		0.89945	-125.853
		0.90693	-96.535
		0.9144	-63.6935
		0.92188	-28.5663
		0.92936	7.53185
		0.93683	43.2479
		0.94431	77.2435
		0.95178	108.246
		0.95926	135.095
		0.96674	156.777
		0.97421	172.483
		0.98169	181.609
		0.98916	183.799
		0.99664	178.96
		1.00412	167.274
		1.01159	149.167
		1.01907	125.317
		1.02654	96.628
		1.03402	64.1985
		1.0415	29.2693
		1.04897	-6.8051
		1.05645	-42.6157
		1.06392	-76.7535
		1.0714	-107.866
		1.07888	-134.707
		1.08635	-156.199
		1.09383	-171.458
		1.1013	-179.851
		1.10878	-181.018
		1.11626	-174.9
		1.12373	-161.72
		1.13121	-141.995
		1.13868	-116.519
		1.14616	-86.3305
		1.15364	-52.6575
		1.16111	-16.8835
		1.16859	19.5159
		1.17606	55.037
		1.18354	88.2115
		1.19102	117.665
		1.19849	142.187
		1.20597	160.762
		1.21344	172.636
		1.22092	177.336
		1.2284	174.7
		1.23587	164.853
		1.24335	148.234
		1.25082	125.567
		1.2583	97.819
		1.26578	66.1595
		1.27325	31.9147
		1.28073	-3.49316
		1.2882	-38.6058
		1.29568	-71.9905
		1.30316	-102.299
		1.31063	-128.325
		1.31811	-149.037
		1.32558	-163.641
		1.33306	-171.589
		1.34054	-172.609
		1.34801	-166.697
		1.35549	-154.126
		1.36296	-135.439
		1.37044	-111.402
		1.37792	-82.98
		1.38539	-51.301
		1.39287	-17.6144
		1.40034	16.7658
		1.40782	50.506
		1.4153	82.3045
		1.42277	110.941
		1.43025	135.312
		1.43772	154.483
		1.4452	167.714
		1.45268	174.489
		1.46015	174.531
		1.46763	167.816
		1.4751	154.587
		1.48258	135.321
		1.49006	110.722
		1.49753	81.706
		1.50501	49.3695
		1.51248	14.9332
		1.51996	-20.291
		1.52744	-54.949
		1.53491	-87.6995
		1.54239	-117.26
		1.54986	-142.462
		1.55734	-162.293
		1.56482	-175.953
		1.57229	-182.863
		1.57977	-182.705
		1.58724	-175.45
		1.59472	-161.332
		1.6022	-140.862
		1.60967	-114.813
		1.61715	-84.192
		1.62462	-50.184
		1.6321	-14.1189
		1.63958	22.5785
		1.64705	58.454
		1.65453	92.0745
		1.662	122.093
		1.66948	147.302
		1.67696	166.69
		1.68443	179.471
		1.69191	185.121
		1.69938	183.423
		1.70686	174.44
		1.71434	158.542
		1.72181	136.379
		1.72929	108.871
		1.73676	77.141
		1.74424	42.4933
		1.75172	6.3547
		1.75919	-29.7909
		1.76667	-64.4585
		1.77414	-96.2265
		1.78162	-123.801
		1.7891	-146.067
		1.79657	-162.126
		1.80405	-171.346
		1.81152	-173.405
		1.819	-168.262
		1.82648	-156.199
		1.83395	-137.793
		1.84143	-113.893
		1.8489	-85.5695
		1.85638	-54.088
		1.86386	-20.8448
		1.87133	12.7038
		1.87881	45.0966
		1.88628	74.9385
		1.89376	100.968
		1.90124	122.106
		1.90871	137.501
		1.91619	146.583
		1.92366	149.082
		1.93114	145.022
		1.93862	134.734
		1.94609	118.834
		1.95357	98.182
		1.96104	73.8385
		1.96852	47.0161
		1.976	19.0148
		1.98347	-8.84915
		1.99095	-35.2995
		1.99842	-59.167
		2.0059	-79.445
		2.01338	-95.3315

## Sheet: Figure 3c
Figure 3c
	Data 1	E-Ir(V vs.RHE）	Current density(mA·cm^-2)
	com-Pt/C	0.10392	-5.87146
		0.10466	-5.86556
		0.10571	-5.85998
		0.10675	-5.85471
		0.10774	-5.84977
		0.10867	-5.84514
		0.10966	-5.84083
		0.11063	-5.83683
		0.11162	-5.83316
		0.1126	-5.8298
		0.11357	-5.82676
		0.11455	-5.82404
		0.11554	-5.82163
		0.11654	-5.81954
		0.11755	-5.81777
		0.11857	-5.81632
		0.11958	-5.81519
		0.12054	-5.81437
		0.12154	-5.81387
		0.12253	-5.81369
		0.12353	-5.81383
		0.12457	-5.8149
		0.12558	-5.81628
		0.12658	-5.81796
		0.12758	-5.81987
		0.12861	-5.822
		0.12959	-5.82432
		0.1306	-5.82684
		0.1316	-5.82953
		0.13264	-5.83243
		0.13363	-5.83558
		0.13465	-5.83898
		0.13564	-5.84268
		0.13668	-5.84652
		0.13772	-5.85052
		0.13875	-5.85471
		0.13975	-5.85906
		0.14077	-5.86363
		0.14177	-5.8684
		0.14272	-5.87336
		0.14374	-5.87849
		0.14484	-5.88377
		0.14586	-5.88918
		0.14689	-5.89466
		0.14791	-5.90019
		0.14893	-5.90573
		0.14991	-5.91127
		0.15093	-5.91685
		0.152	-5.92243
		0.15302	-5.92799
		0.15404	-5.93355
		0.15508	-5.93905
		0.15614	-5.94443
		0.15714	-5.94968
		0.15812	-5.95478
		0.15916	-5.95969
		0.16016	-5.96439
		0.16118	-5.96892
		0.16218	-5.97323
		0.16322	-5.97727
		0.16422	-5.98105
		0.16524	-5.98459
		0.16625	-5.98787
		0.16727	-5.99086
		0.16829	-5.99353
		0.16931	-5.99591
		0.17029	-5.99806
		0.17131	-6.00003
		0.17231	-6.00185
		0.17333	-6.00354
		0.17435	-6.00512
		0.17531	-6.00659
		0.17633	-6.0079
		0.17733	-6.00911
		0.17834	-6.01023
		0.17934	-6.0113
		0.18036	-6.01235
		0.1814	-6.01342
		0.18238	-6.01445
		0.18336	-6.01546
		0.18434	-6.01649
		0.18534	-6.01748
		0.18636	-6.01847
		0.18738	-6.01942
		0.18838	-6.0204
		0.18939	-6.02142
		0.19041	-6.02253
		0.19141	-6.02375
		0.19239	-6.02501
		0.19337	-6.02629
		0.19441	-6.02761
		0.19545	-6.02901
		0.19647	-6.03043
		0.19747	-6.03185
		0.19844	-6.03325
		0.1994	-6.03465
		0.20042	-6.03605
		0.20144	-6.03743
		0.2025	-6.03874
		0.20348	-6.04002
		0.20448	-6.04125
		0.2055	-6.04244
		0.20646	-6.04359
		0.20746	-6.04467
		0.20846	-6.04567
		0.20948	-6.04664
		0.2105	-6.04762
		0.21154	-6.04855
		0.21252	-6.0494
		0.21352	-6.05019
		0.21454	-6.05102
		0.2155	-6.05185
		0.21652	-6.05264
		0.21751	-6.05344
		0.21851	-6.05428
		0.21949	-6.05517
		0.22053	-6.05609
		0.22155	-6.05703
		0.22253	-6.05797
		0.2235	-6.05892
		0.22456	-6.05984
		0.22558	-6.06069
		0.22658	-6.06147
		0.22755	-6.06215
		0.22853	-6.06276
		0.22955	-6.06331
		0.23056	-6.06378
		0.23156	-6.06408
		0.23256	-6.06419
		0.23355	-6.06415
		0.23455	-6.06406
		0.23559	-6.06387
		0.23658	-6.06359
		0.2376	-6.0633
		0.2386	-6.063
		0.23959	-6.0627
		0.24061	-6.06242
		0.24159	-6.06216
		0.24254	-6.0619
		0.2435	-6.06166
		0.24456	-6.06146
		0.24553	-6.06132
		0.24649	-6.06124
		0.24753	-6.06121
		0.24854	-6.06123
		0.2495	-6.0613
		0.25052	-6.06141
		0.25155	-6.06155
		0.25255	-6.06175
		0.25357	-6.06204
		0.25456	-6.06246
		0.25556	-6.06293
		0.25658	-6.06346
		0.25755	-6.06408
		0.25857	-6.06475
		0.25961	-6.06545
		0.2606	-6.06614
		0.2616	-6.06676
		0.26259	-6.0673
		0.26357	-6.06775
		0.26457	-6.06811
		0.26558	-6.06833
		0.26658	-6.06842
		0.26758	-6.06836
		0.26857	-6.06818
		0.26957	-6.06787
		0.2706	-6.06742
		0.2716	-6.06686
		0.27257	-6.06624
		0.27355	-6.0656
		0.27456	-6.06494
		0.27556	-6.06424
		0.27657	-6.06353
		0.27757	-6.06281
		0.27854	-6.06206
		0.27952	-6.06131
		0.28054	-6.06054
		0.28155	-6.0597
		0.28253	-6.05883
		0.28354	-6.05796
		0.28454	-6.05709
		0.28555	-6.05625
		0.28655	-6.05545
		0.28752	-6.05467
		0.28854	-6.0539
		0.28955	-6.05307
		0.29051	-6.05222
		0.29148	-6.05136
		0.2925	-6.05047
		0.2935	-6.04955
		0.29449	-6.04859
		0.29549	-6.04759
		0.29648	-6.04657
		0.2975	-6.04552
		0.29851	-6.04444
		0.29949	-6.04331
		0.30047	-6.0422
		0.30146	-6.04111
		0.30246	-6.04009
		0.30348	-6.03915
		0.30445	-6.03834
		0.30545	-6.03764
		0.30647	-6.03707
		0.30744	-6.03657
		0.30846	-6.03609
		0.30946	-6.03563
		0.31045	-6.03522
		0.31141	-6.03481
		0.31243	-6.03435
		0.31341	-6.03385
		0.31438	-6.03326
		0.3154	-6.0326
		0.31644	-6.03188
		0.31746	-6.03106
		0.31845	-6.03017
		0.31943	-6.02925
		0.32045	-6.02835
		0.32147	-6.02743
		0.32244	-6.02652
		0.32342	-6.02564
		0.3244	-6.02483
		0.3254	-6.02406
		0.32644	-6.02333
		0.32744	-6.02257
		0.32835	-6.02176
		0.32931	-6.0209
		0.33041	-6.02005
		0.33139	-6.01916
		0.33231	-6.01816
		0.33333	-6.01711
		0.33436	-6.016
		0.33534	-6.01489
		0.33638	-6.0138
		0.33736	-6.01272
		0.33834	-6.01166
		0.33932	-6.0107
		0.3404	-6.00989
		0.34137	-6.00915
		0.34237	-6.00853
		0.34337	-6.0081
		0.34435	-6.00785
		0.34533	-6.00772
		0.34633	-6.0077
		0.34733	-6.00772
		0.34833	-6.00778
		0.34933	-6.00788
		0.35033	-6.00799
		0.35132	-6.00805
		0.3523	-6.00809
		0.35328	-6.0081
		0.35432	-6.00809
		0.35532	-6.00806
		0.35634	-6.00798
		0.35734	-6.00786
		0.35836	-6.00775
		0.35934	-6.00766
		0.36036	-6.00756
		0.36137	-6.00737
		0.36233	-6.00718
		0.36335	-6.007
		0.36433	-6.0068
		0.36535	-6.00656
		0.36635	-6.00626
		0.36735	-6.00587
		0.36833	-6.00543
		0.36933	-6.00494
		0.37035	-6.00443
		0.37129	-6.00384
		0.37231	-6.0032
		0.3733	-6.00252
		0.37426	-6.0018
		0.37528	-6.0011
		0.37632	-6.00039
		0.3773	-5.9997
		0.3783	-5.99907
		0.3793	-5.99852
		0.38026	-5.99805
		0.38128	-5.99765
		0.38232	-5.99736
		0.3833	-5.99718
		0.3843	-5.99709
		0.3853	-5.99708
		0.38628	-5.99716
		0.38728	-5.9973
		0.38832	-5.9975
		0.38931	-5.99776
		0.39031	-5.99806
		0.39131	-5.99839
		0.39229	-5.99874
		0.39329	-5.99913
		0.39431	-5.99953
		0.39531	-5.99996
		0.39625	-6.00032
		0.39727	-6.00062
		0.39827	-6.00086
		0.39931	-6.00106
		0.40035	-6.00123
		0.40133	-6.00137
		0.40233	-6.00146
		0.40333	-6.00149
		0.40431	-6.0015
		0.40533	-6.00148
		0.40631	-6.00141
		0.40727	-6.00131
		0.40831	-6.00117
		0.40933	-6.00103
		0.41033	-6.00088
		0.41133	-6.00072
		0.41233	-6.00055
		0.41331	-6.00038
		0.41431	-6.00027
		0.4153	-6.00019
		0.41632	-6.00012
		0.41732	-6.00009
		0.41828	-6.00014
		0.41926	-6.00031
		0.42026	-6.00056
		0.42126	-6.00086
		0.42226	-6.00119
		0.4233	-6.0016
		0.42436	-6.00211
		0.42538	-6.0027
		0.42636	-6.00337
		0.4273	-6.00413
		0.42822	-6.00489
		0.4293	-6.00569
		0.43036	-6.00648
		0.43136	-6.00723
		0.43232	-6.00798
		0.43334	-6.00873
		0.43434	-6.00944
		0.43536	-6.0101
		0.43638	-6.01067
		0.43738	-6.01117
		0.43836	-6.01167
		0.43938	-6.01215
		0.44036	-6.01257
		0.44136	-6.01289
		0.44234	-6.01314
		0.44332	-6.01339
		0.44434	-6.01362
		0.44536	-6.01384
		0.44636	-6.01403
		0.44736	-6.01419
		0.44836	-6.0143
		0.44938	-6.01443
		0.45038	-6.01451
		0.45136	-6.01457
		0.45234	-6.01463
		0.45334	-6.01471
		0.45436	-6.01481
		0.45534	-6.01492
		0.45636	-6.01508
		0.45738	-6.01532
		0.45838	-6.01567
		0.45942	-6.0161
		0.4604	-6.01655
		0.46136	-6.01701
		0.46238	-6.01752
		0.46338	-6.0181
		0.46436	-6.01867
		0.46538	-6.01922
		0.46638	-6.01972
		0.46736	-6.02011
		0.46838	-6.0204
		0.46936	-6.02063
		0.47038	-6.02078
		0.47138	-6.02089
		0.47238	-6.02102
		0.4734	-6.02115
		0.4744	-6.02128
		0.47542	-6.02142
		0.47642	-6.02157
		0.47744	-6.02172
		0.4784	-6.02194
		0.4794	-6.02219
		0.4804	-6.02249
		0.48138	-6.02283
		0.48236	-6.0232
		0.4834	-6.0236
		0.4844	-6.02398
		0.48538	-6.0243
		0.48638	-6.02456
		0.48738	-6.02468
		0.48838	-6.02469
		0.48938	-6.02464
		0.4904	-6.02455
		0.49142	-6.02441
		0.4924	-6.02426
		0.49342	-6.0241
		0.49442	-6.02395
		0.49544	-6.02383
		0.49644	-6.02374
		0.49738	-6.02369
		0.4984	-6.02367
		0.4994	-6.0237
		0.5004	-6.02378
		0.50142	-6.02387
		0.5024	-6.02397
		0.50338	-6.02403
		0.50438	-6.02406
		0.5054	-6.02401
		0.50638	-6.02392
		0.50736	-6.02377
		0.50838	-6.02362
		0.50938	-6.02346
		0.51038	-6.02329
		0.51138	-6.0231
		0.51238	-6.02296
		0.5134	-6.02284
		0.51442	-6.02271
		0.5154	-6.02261
		0.51644	-6.02247
		0.5174	-6.02233
		0.51838	-6.02219
		0.5194	-6.02209
		0.52045	-6.02197
		0.52137	-6.02179
		0.52239	-6.02154
		0.52339	-6.02124
		0.52437	-6.02088
		0.52541	-6.02045
		0.52639	-6.01998
		0.52741	-6.01944
		0.52833	-6.01885
		0.52937	-6.01823
		0.53039	-6.01757
		0.53139	-6.0169
		0.53239	-6.01629
		0.53335	-6.0157
		0.53437	-6.01514
		0.53533	-6.01464
		0.53637	-6.01412
		0.53739	-6.01371
		0.53839	-6.01337
		0.53933	-6.01312
		0.54031	-6.01296
		0.54137	-6.01289
		0.54239	-6.01291
		0.54339	-6.01299
		0.54437	-6.01312
		0.54537	-6.01326
		0.54631	-6.0134
		0.54733	-6.01353
		0.54835	-6.01363
		0.54937	-6.01368
		0.55037	-6.01367
		0.55133	-6.01367
		0.55235	-6.01369
		0.55335	-6.01364
		0.55437	-6.01357
		0.55539	-6.01344
		0.55637	-6.01324
		0.55737	-6.01305
		0.55835	-6.0128
		0.55939	-6.01252
		0.56033	-6.01216
		0.56133	-6.0117
		0.56239	-6.01114
		0.56335	-6.01048
		0.56437	-6.00974
		0.56537	-6.00887
		0.56631	-6.00789
		0.56733	-6.00682
		0.56829	-6.00566
		0.56927	-6.0045
		0.57029	-6.00335
		0.57133	-6.00229
		0.57233	-6.0013
		0.57333	-6.00038
		0.57433	-5.99958
		0.57531	-5.99889
		0.57629	-5.99832
		0.57733	-5.99791
		0.57829	-5.99757
		0.57927	-5.9973
		0.58023	-5.99714
		0.58123	-5.99705
		0.58223	-5.99699
		0.58325	-5.99693
		0.58429	-5.99689
		0.58529	-5.99687
		0.58632	-5.99686
		0.58732	-5.99691
		0.58832	-5.99698
		0.58932	-5.99709
		0.59034	-5.99727
		0.59132	-5.99753
		0.5923	-5.99786
		0.5933	-5.99822
		0.59432	-5.99864
		0.59532	-5.99905
		0.59628	-5.99945
		0.5973	-5.99984
		0.5983	-6.00017
		0.59928	-6.00047
		0.60028	-6.0007
		0.6013	-6.0008
		0.6023	-6.00077
		0.6033	-6.0007
		0.6043	-6.00059
		0.6053	-6.00044
		0.60632	-6.00024
		0.60734	-6.00003
		0.6083	-5.99978
		0.6093	-5.9996
		0.61032	-5.99951
		0.61132	-5.99941
		0.6123	-5.99927
		0.61328	-5.99903
		0.61428	-5.99865
		0.61532	-5.99809
		0.61632	-5.99739
		0.61728	-5.99655
		0.6183	-5.9956
		0.61928	-5.99457
		0.62028	-5.99347
		0.62124	-5.99229
		0.62226	-5.9911
		0.62326	-5.98993
		0.62428	-5.98878
		0.62526	-5.9877
		0.62624	-5.98667
		0.62724	-5.98576
		0.62826	-5.98498
		0.62926	-5.98437
		0.63024	-5.98388
		0.6312	-5.98342
		0.63221	-5.98303
		0.63323	-5.98267
		0.63421	-5.98237
		0.63521	-5.98214
		0.63619	-5.98199
		0.63719	-5.98193
		0.63815	-5.98199
		0.63925	-5.98213
		0.64035	-5.9823
		0.64127	-5.98249
		0.64229	-5.98273
		0.64327	-5.98301
		0.64423	-5.98329
		0.64523	-5.98354
		0.64621	-5.98374
		0.64721	-5.98391
		0.64823	-5.98406
		0.64925	-5.98412
		0.65025	-5.98405
		0.65125	-5.98375
		0.65223	-5.98332
		0.65323	-5.98276
		0.65423	-5.98209
		0.65523	-5.98134
		0.65621	-5.98058
		0.65723	-5.97985
		0.65823	-5.97912
		0.65924	-5.97833
		0.66024	-5.97753
		0.66122	-5.97674
		0.6622	-5.97601
		0.66318	-5.97535
		0.66418	-5.97475
		0.66518	-5.97423
		0.66618	-5.97377
		0.66718	-5.97337
		0.6682	-5.97294
		0.6692	-5.97245
		0.67018	-5.97182
		0.67118	-5.97107
		0.67218	-5.97029
		0.67318	-5.96946
		0.67418	-5.96861
		0.67518	-5.96779
		0.67616	-5.96697
		0.67718	-5.96606
		0.6782	-5.96502
		0.67916	-5.96388
		0.68016	-5.96269
		0.68115	-5.96148
		0.68217	-5.9603
		0.68317	-5.95913
		0.68413	-5.95796
		0.68511	-5.95679
		0.68613	-5.95566
		0.68717	-5.95455
		0.68813	-5.95343
		0.68907	-5.95229
		0.69009	-5.95112
		0.69103	-5.94994
		0.69207	-5.94875
		0.69305	-5.94759
		0.69407	-5.94649
		0.69507	-5.94544
		0.69609	-5.94435
		0.69709	-5.94323
		0.69807	-5.9421
		0.69909	-5.94104
		0.70008	-5.94005
		0.70108	-5.93906
		0.70204	-5.9381
		0.70304	-5.93712
		0.70406	-5.93613
		0.70512	-5.93509
		0.7061	-5.934
		0.70702	-5.93276
		0.70798	-5.93136
		0.709	-5.9298
		0.71	-5.92807
		0.711	-5.92619
		0.712	-5.92419
		0.71298	-5.92213
		0.71394	-5.92003
		0.71492	-5.91783
		0.71598	-5.91548
		0.71698	-5.91304
		0.71798	-5.9106
		0.71896	-5.90822
		0.71995	-5.90587
		0.72093	-5.9035
		0.72187	-5.90117
		0.72287	-5.89882
		0.72389	-5.89646
		0.72489	-5.89408
		0.72583	-5.89167
		0.72681	-5.88918
		0.72783	-5.88665
		0.72887	-5.88411
		0.72985	-5.88156
		0.73079	-5.87902
		0.73179	-5.87653
		0.73279	-5.87413
		0.73381	-5.87173
		0.73479	-5.8693
		0.73578	-5.86685
		0.73674	-5.86447
		0.73774	-5.86217
		0.73874	-5.85989
		0.7397	-5.85757
		0.74066	-5.85523
		0.7417	-5.85288
		0.74272	-5.85051
		0.74372	-5.8481
		0.74468	-5.84563
		0.74564	-5.84306
		0.74665	-5.84036
		0.74765	-5.8376
		0.74863	-5.83472
		0.74963	-5.83171
		0.75063	-5.82856
		0.75161	-5.8253
		0.75259	-5.82193
		0.75357	-5.81838
		0.75457	-5.81466
		0.75553	-5.81076
		0.75649	-5.80669
		0.7575	-5.80244
		0.7585	-5.79798
		0.75948	-5.79333
		0.76044	-5.78852
		0.76142	-5.78353
		0.76242	-5.77831
		0.76338	-5.77287
		0.76438	-5.76725
		0.76537	-5.76143
		0.76631	-5.75544
		0.76727	-5.74925
		0.76825	-5.74283
		0.76921	-5.73618
		0.77019	-5.72936
		0.77117	-5.72239
		0.77215	-5.71527
		0.7731	-5.70798
		0.77408	-5.70053
		0.77508	-5.69291
		0.77606	-5.68512
		0.77704	-5.67717
		0.77798	-5.66907
		0.77895	-5.66078
		0.77987	-5.65227
		0.78081	-5.64351
		0.78179	-5.6345
		0.78279	-5.62522
		0.78375	-5.61566
		0.78471	-5.60579
		0.78564	-5.59557
		0.7866	-5.58498
		0.78758	-5.57402
		0.78854	-5.56271
		0.7895	-5.55108
		0.79047	-5.53914
		0.79139	-5.52688
		0.79235	-5.51425
		0.79331	-5.50122
		0.79425	-5.48777
		0.79519	-5.4739
		0.79612	-5.45964
		0.79704	-5.44496
		0.79796	-5.42983
		0.7989	-5.41422
		0.79986	-5.39813
		0.8008	-5.38153
		0.80173	-5.36442
		0.80265	-5.34678
		0.80357	-5.32856
		0.80451	-5.30975
		0.80544	-5.29037
		0.80636	-5.27044
		0.80728	-5.24999
		0.80818	-5.22902
		0.8091	-5.20754
		0.81002	-5.1855
		0.81093	-5.16285
		0.81183	-5.13959
		0.81273	-5.11574
		0.81361	-5.0913
		0.81451	-5.06628
		0.81542	-5.04066
		0.81632	-5.01443
		0.8172	-4.98759
		0.8181	-4.96016
		0.81899	-4.93214
		0.81988	-4.90351
		0.82076	-4.87426
		0.82163	-4.84439
		0.82249	-4.81394
		0.82335	-4.78293
		0.82422	-4.75135
		0.8251	-4.71922
		0.82596	-4.6865
		0.82684	-4.65318
		0.82772	-4.61925
		0.82859	-4.58471
		0.82944	-4.54958
		0.8303	-4.51385
		0.83115	-4.47752
		0.832	-4.4406
		0.83284	-4.40311
		0.83369	-4.36504
		0.83453	-4.3264
		0.83537	-4.28719
		0.83621	-4.24739
		0.83705	-4.20702
		0.83788	-4.16608
		0.83871	-4.1246
		0.83954	-4.08259
		0.84037	-4.04008
		0.84119	-3.99707
		0.84202	-3.95358
		0.84284	-3.90965
		0.84366	-3.86529
		0.84447	-3.82053
		0.84529	-3.7754
		0.8461	-3.72992
		0.84692	-3.68414
		0.84773	-3.63808
		0.84855	-3.59179
		0.84936	-3.54527
		0.85018	-3.49854
		0.85098	-3.45162
		0.85179	-3.40452
		0.8526	-3.35723
		0.85341	-3.3098
		0.85422	-3.26224
		0.85502	-3.21458
		0.85582	-3.16683
		0.85663	-3.11903
		0.85744	-3.07117
		0.85825	-3.02328
		0.85906	-2.97538
		0.85987	-2.92749
		0.86067	-2.87963
		0.86147	-2.83181
		0.86228	-2.78407
		0.86309	-2.73641
		0.86389	-2.68887
		0.8647	-2.64146
		0.86551	-2.5942
		0.86632	-2.54712
		0.86713	-2.50022
		0.86794	-2.45354
		0.86875	-2.40709
		0.86956	-2.36089
		0.87038	-2.31498
		0.87119	-2.26936
		0.87201	-2.22405
		0.87282	-2.17908
		0.87364	-2.13446
		0.87446	-2.0902
		0.87529	-2.04634
		0.87611	-2.00288
		0.87694	-1.95986
		0.87776	-1.91726
		0.87859	-1.87513
		0.87943	-1.83345
		0.88026	-1.79226
		0.8811	-1.75156
		0.88193	-1.71136
		0.88277	-1.67165
		0.88361	-1.63246
		0.88445	-1.59378
		0.8853	-1.55563
		0.88614	-1.51802
		0.887	-1.48095
		0.88785	-1.44443
		0.8887	-1.40845
		0.88956	-1.37303
		0.89042	-1.33816
		0.89128	-1.30386
		0.89214	-1.27013
		0.89301	-1.23697
		0.89388	-1.20438
		0.89475	-1.17236
		0.89562	-1.14094
		0.89649	-1.1101
		0.89737	-1.07984
		0.89825	-1.05018
		0.89913	-1.0211
		0.90002	-0.9926
		0.90091	-0.9647
		0.9018	-0.93738
		0.90269	-0.91064
		0.90358	-0.88447
		0.90448	-0.85888
		0.90537	-0.83385
		0.90628	-0.80939
		0.90718	-0.78549
		0.90809	-0.76215
		0.90899	-0.73935
		0.9099	-0.7171
		0.91082	-0.69539
		0.91173	-0.67421
		0.91265	-0.65357
		0.91357	-0.63344
		0.91449	-0.61382
		0.91541	-0.59471
		0.91633	-0.5761
		0.91726	-0.55798
		0.91819	-0.54033
		0.91912	-0.52317
		0.92005	-0.50647
		0.92098	-0.49022
		0.92192	-0.47443
		0.92286	-0.45907
		0.9238	-0.44414
		0.92474	-0.42965
		0.92568	-0.41556
		0.92663	-0.40189
		0.92757	-0.38862
		0.92852	-0.37575
		0.92947	-0.36326
		0.93042	-0.35115
		0.93137	-0.33942
		0.93233	-0.32807
		0.93328	-0.31707
		0.93424	-0.30642
		0.9352	-0.29612
		0.93616	-0.28615
		0.93712	-0.2765
		0.93808	-0.26717
		0.93905	-0.25814
		0.94001	-0.24941
		0.94098	-0.24096
		0.94194	-0.2328
		0.94291	-0.2249
		0.94388	-0.21727
		0.94485	-0.20989
		0.94582	-0.20275
		0.94679	-0.19585
		0.94777	-0.18918
		0.94874	-0.18274
		0.94971	-0.17651
		0.95069	-0.1705
		0.95167	-0.16469
		0.95265	-0.15908
		0.95362	-0.15367
		0.9546	-0.14844
		0.95558	-0.14339
		0.95656	-0.13853
		0.95754	-0.13383
		0.95852	-0.12931
		0.9595	-0.12494
		0.96049	-0.12074
		0.96147	-0.11669
		0.96246	-0.11278
		0.96344	-0.10903
		0.96443	-0.1054
		0.96541	-0.10192
		0.9664	-0.09856
		0.96739	-0.09533
		0.96837	-0.09223
		0.96936	-0.08924
		0.97035	-0.08637
		0.97134	-0.08361
		0.97233	-0.08096
		0.97332	-0.07841
		0.97431	-0.07596
		0.9753	-0.0736
		0.97629	-0.07134
		0.97728	-0.06916
		0.97827	-0.06706
		0.97926	-0.06504
		0.98026	-0.0631
		0.98125	-0.06123
		0.98224	-0.05943
		0.98323	-0.0577
		0.98423	-0.05602
		0.98522	-0.05441
		0.98621	-0.05286
		0.98721	-0.05136
		0.9882	-0.04993
		0.9892	-0.04854
		0.99019	-0.04721
		0.99119	-0.04592
		0.99218	-0.04468
		0.99318	-0.04349
		0.99417	-0.04235
		0.99517	-0.04124
		0.99616	-0.04018
		0.99716	-0.03916
		0.99816	-0.03817
		0.99915	-0.03722
		1.00015	-0.0363
		1.00114	-0.03542
		1.00214	-0.03456
		1.00314	-0.03374
		1.00413	-0.03294
		1.00513	-0.03217
		1.00613	-0.03143
		1.00712	-0.03072
		1.00812	-0.03002
		1.00912	-0.02935
		1.01012	-0.0287
		1.01111	-0.02808
		1.01211	-0.02747
		1.01311	-0.02688
		1.01411	-0.02631
		1.0151	-0.02576
		1.0161	-0.02523
		1.0171	-0.02471
		1.0181	-0.02421
		1.0191	-0.02373
		1.02009	-0.02327
		1.02109	-0.02282
		1.02209	-0.02238
		1.02309	-0.02196
		1.02409	-0.02155
		1.02509	-0.02116
		1.02608	-0.02077
		1.02708	-0.0204
		1.02808	-0.02003
		1.02908	-0.01968
		1.03008	-0.01933
		1.03108	-0.01899
		1.03208	-0.01866
		1.03307	-0.01834
		1.03407	-0.01802
		1.03507	-0.01771
		1.03607	-0.01741
		1.03707	-0.01711
		1.03807	-0.01682
		1.03907	-0.01653
		1.04007	-0.01626
		1.04107	-0.01598
		1.04206	-0.01572
		1.04306	-0.01545
		1.04406	-0.01519
		1.04506	-0.01494
		1.04606	-0.01469
		1.04706	-0.01445
		1.04806	-0.01421
		1.04906	-0.01398
		1.05006	-0.01375
		1.05106	-0.01353
		1.05205	-0.01331
		1.05305	-0.01309
		1.05405	-0.01288
		1.05505	-0.01267
		1.05605	-0.01246
		1.05705	-0.01226
		1.05805	-0.01206
		1.05905	-0.01187
		1.06005	-0.01168
		1.06105	-0.01149
		1.06205	-0.01129
		1.06305	-0.01111
		1.06405	-0.01092
		1.06504	-0.01074
		1.06604	-0.01056
		1.06704	-0.01038
		1.06804	-0.01021
		1.06904	-0.01004
		1.07004	-0.00987
		1.07104	-0.00971
		1.07204	-0.00955
		1.07304	-0.00939
		1.07404	-0.00923
		1.07504	-0.00908
		1.07604	-0.00893
		1.07703	-0.00878
		1.07804	-0.00864
		1.07903	-0.0085
		1.11	-0.00836
	Data 2	E-Ir(V vs.RHE）	Current density(mA·cm^-2)
	syn-Pt/C	0.10886	-5.89076
		0.10988	-5.89334
		0.11089	-5.8959
		0.1119	-5.89845
		0.11291	-5.90099
		0.11393	-5.90351
		0.11494	-5.90602
		0.11595	-5.90851
		0.11696	-5.91099
		0.11798	-5.91346
		0.11899	-5.91591
		0.12	-5.91836
		0.12101	-5.92078
		0.12202	-5.9232
		0.12304	-5.9256
		0.12405	-5.92798
		0.12506	-5.93036
		0.12607	-5.93272
		0.12708	-5.93507
		0.12809	-5.9374
		0.1291	-5.93972
		0.13011	-5.94147
		0.13112	-5.94325
		0.13213	-5.94505
		0.13314	-5.94689
		0.13415	-5.94883
		0.13516	-5.9509
		0.13617	-5.95313
		0.13718	-5.95554
		0.13819	-5.95806
		0.13921	-5.96064
		0.14022	-5.9633
		0.14123	-5.96598
		0.14225	-5.96856
		0.14326	-5.97102
		0.14427	-5.97351
		0.14528	-5.97609
		0.1463	-5.97861
		0.14731	-5.98104
		0.14832	-5.98334
		0.14933	-5.98541
		0.15034	-5.98727
		0.15135	-5.98901
		0.15235	-5.99073
		0.15336	-5.99241
		0.15437	-5.99417
		0.15538	-5.99598
		0.15639	-5.99785
		0.1574	-5.99977
		0.15841	-6.00166
		0.15942	-6.00351
		0.16043	-6.0053
		0.16143	-6.007
		0.16244	-6.00871
		0.16345	-6.01044
		0.16446	-6.01218
		0.16547	-6.01385
		0.16647	-6.01528
		0.16748	-6.01654
		0.16849	-6.01761
		0.16949	-6.01849
		0.17049	-6.01936
		0.1715	-6.02015
		0.1725	-6.02086
		0.17351	-6.02149
		0.17451	-6.02213
		0.17551	-6.02281
		0.17652	-6.0235
		0.17752	-6.02418
		0.17852	-6.02485
		0.17953	-6.02555
		0.18053	-6.02634
		0.18153	-6.0272
		0.18254	-6.02811
		0.18354	-6.02903
		0.18455	-6.02988
		0.18555	-6.0306
		0.18655	-6.03115
		0.18756	-6.03166
		0.18856	-6.03217
		0.18956	-6.03267
		0.19056	-6.03327
		0.19157	-6.03384
		0.19257	-6.03447
		0.19357	-6.0351
		0.19458	-6.03581
		0.19558	-6.03652
		0.19658	-6.03726
		0.19759	-6.038
		0.19859	-6.03877
		0.19959	-6.03955
		0.2006	-6.04032
		0.2016	-6.04099
		0.2026	-6.04151
		0.20361	-6.04187
		0.20461	-6.04208
		0.20561	-6.04217
		0.20661	-6.04225
		0.20761	-6.0424
		0.20861	-6.04257
		0.20961	-6.04282
		0.21061	-6.04315
		0.21161	-6.04342
		0.21261	-6.04371
		0.21362	-6.04402
		0.21462	-6.04447
		0.21562	-6.045
		0.21662	-6.04563
		0.21763	-6.04633
		0.21863	-6.04713
		0.21964	-6.04797
		0.22064	-6.04879
		0.22164	-6.04955
		0.22265	-6.05026
		0.22365	-6.05095
		0.22465	-6.05165
		0.22566	-6.05235
		0.22666	-6.05308
		0.22766	-6.05378
		0.22867	-6.05444
		0.22967	-6.05504
		0.23067	-6.05555
		0.23167	-6.05599
		0.23268	-6.05644
		0.23368	-6.0569
		0.23468	-6.05737
		0.23568	-6.05782
		0.23669	-6.05828
		0.23769	-6.05871
		0.23869	-6.05911
		0.23969	-6.05947
		0.24069	-6.05979
		0.24169	-6.06007
		0.2427	-6.06036
		0.2437	-6.06073
		0.2447	-6.06114
		0.2457	-6.0615
		0.2467	-6.06192
		0.24771	-6.06237
		0.24871	-6.06292
		0.24971	-6.06357
		0.25071	-6.06418
		0.25172	-6.06474
		0.25272	-6.0652
		0.25372	-6.06559
		0.25472	-6.06598
		0.25573	-6.06639
		0.25673	-6.06681
		0.25773	-6.06722
		0.25873	-6.06769
		0.25973	-6.06817
		0.26074	-6.06867
		0.26174	-6.06921
		0.26274	-6.06975
		0.26374	-6.07033
		0.26475	-6.07086
		0.26575	-6.07127
		0.26675	-6.07171
		0.26775	-6.07212
		0.26876	-6.07255
		0.26976	-6.0729
		0.27076	-6.073
		0.27176	-6.07303
		0.27276	-6.0729
		0.27376	-6.07272
		0.27476	-6.07256
		0.27575	-6.07241
		0.27675	-6.07225
		0.27775	-6.07209
		0.27875	-6.07202
		0.27975	-6.07197
		0.28075	-6.07197
		0.28175	-6.07203
		0.28275	-6.0721
		0.28375	-6.07223
		0.28475	-6.07231
		0.28575	-6.0724
		0.28676	-6.07265
		0.28776	-6.07298
		0.28876	-6.0734
		0.28976	-6.07389
		0.29076	-6.07433
		0.29177	-6.0748
		0.29277	-6.07525
		0.29377	-6.0758
		0.29477	-6.07644
		0.29578	-6.07711
		0.29678	-6.07777
		0.29778	-6.07843
		0.29879	-6.07911
		0.29979	-6.07971
		0.30079	-6.08023
		0.3018	-6.08068
		0.3028	-6.08104
		0.3038	-6.08133
		0.3048	-6.08147
		0.3058	-6.0815
		0.3068	-6.08148
		0.3078	-6.08127
		0.3088	-6.08095
		0.30979	-6.08051
		0.31079	-6.0799
		0.31179	-6.07932
		0.31279	-6.07868
		0.31378	-6.07808
		0.31478	-6.0775
		0.31578	-6.07691
		0.31677	-6.07631
		0.31777	-6.07575
		0.31877	-6.07524
		0.31977	-6.07468
		0.32076	-6.07408
		0.32176	-6.07346
		0.32276	-6.07285
		0.32375	-6.07223
		0.32475	-6.07154
		0.32575	-6.07093
		0.32675	-6.07042
		0.32774	-6.06991
		0.32874	-6.06947
		0.32974	-6.06907
		0.33074	-6.06861
		0.33173	-6.06812
		0.33273	-6.0676
		0.33373	-6.06713
		0.33473	-6.06667
		0.33572	-6.06625
		0.33672	-6.06583
		0.33772	-6.06538
		0.33872	-6.06486
		0.33971	-6.06427
		0.34071	-6.06367
		0.34171	-6.06308
		0.34271	-6.06251
		0.3437	-6.06196
		0.3447	-6.06139
		0.3457	-6.06097
		0.3467	-6.06061
		0.3477	-6.06033
		0.34869	-6.06018
		0.34969	-6.06008
		0.35069	-6.06002
		0.35169	-6.06009
		0.3527	-6.0603
		0.3537	-6.06059
		0.3547	-6.06098
		0.3557	-6.06145
		0.3567	-6.06193
		0.35771	-6.06241
		0.35871	-6.06281
		0.35971	-6.0631
		0.36071	-6.0633
		0.36171	-6.06343
		0.36271	-6.06349
		0.36371	-6.06344
		0.36471	-6.06334
		0.36571	-6.06326
		0.36671	-6.06316
		0.36771	-6.06307
		0.36871	-6.06299
		0.36971	-6.06291
		0.37071	-6.06283
		0.37171	-6.06275
		0.37271	-6.06268
		0.37371	-6.06257
		0.37471	-6.06243
		0.3757	-6.06219
		0.3767	-6.06184
		0.3777	-6.06136
		0.3787	-6.06067
		0.37969	-6.05993
		0.38069	-6.05915
		0.38169	-6.05841
		0.38268	-6.05772
		0.38368	-6.05707
		0.38468	-6.0565
		0.38567	-6.05599
		0.38667	-6.05554
		0.38767	-6.05525
		0.38867	-6.05502
		0.38967	-6.05486
		0.39067	-6.05482
		0.39167	-6.05486
		0.39267	-6.05489
		0.39367	-6.05493
		0.39467	-6.05505
		0.39567	-6.0552
		0.39667	-6.05547
		0.39767	-6.05581
		0.39867	-6.05608
		0.39968	-6.05649
		0.40068	-6.05699
		0.40168	-6.05765
		0.40269	-6.05845
		0.40369	-6.05936
		0.4047	-6.06036
		0.4057	-6.06134
		0.40671	-6.06246
		0.40771	-6.06366
		0.40872	-6.06479
		0.40972	-6.06594
		0.41073	-6.067
		0.41173	-6.06788
		0.41274	-6.06859
		0.41374	-6.06924
		0.41474	-6.06976
		0.41574	-6.07013
		0.41674	-6.07036
		0.41774	-6.07034
		0.41874	-6.07009
		0.41974	-6.06987
		0.42074	-6.06951
		0.42174	-6.06913
		0.42274	-6.06864
		0.42373	-6.06801
		0.42473	-6.06724
		0.42573	-6.06636
		0.42672	-6.06559
		0.42772	-6.06473
		0.42871	-6.06368
		0.42971	-6.06255
		0.4307	-6.06134
		0.43169	-6.06005
		0.43269	-6.05875
		0.43368	-6.05758
		0.43468	-6.05647
		0.43567	-6.05549
		0.43667	-6.05464
		0.43766	-6.05387
		0.43866	-6.05325
		0.43966	-6.05287
		0.44066	-6.05249
		0.44166	-6.0522
		0.44265	-6.05191
		0.44365	-6.05161
		0.44465	-6.05141
		0.44565	-6.05133
		0.44665	-6.05143
		0.44765	-6.05145
		0.44865	-6.05147
		0.44965	-6.05155
		0.45065	-6.05152
		0.45165	-6.05134
		0.45265	-6.05109
		0.45365	-6.051
		0.45465	-6.05094
		0.45565	-6.05098
		0.45665	-6.05105
		0.45765	-6.05116
		0.45865	-6.05133
		0.45965	-6.05146
		0.46065	-6.05145
		0.46165	-6.05147
		0.46265	-6.05144
		0.46365	-6.05136
		0.46465	-6.05136
		0.46565	-6.05135
		0.46665	-6.05134
		0.46765	-6.05116
		0.46865	-6.05084
		0.46965	-6.05039
		0.47064	-6.04979
		0.47164	-6.04914
		0.47264	-6.04862
		0.47364	-6.04834
		0.47464	-6.04817
		0.47564	-6.04814
		0.47664	-6.04818
		0.47764	-6.04831
		0.47864	-6.04838
		0.47964	-6.04834
		0.48064	-6.04835
		0.48164	-6.0485
		0.48264	-6.04861
		0.48364	-6.04877
		0.48464	-6.049
		0.48564	-6.04912
		0.48664	-6.04915
		0.48764	-6.04912
		0.48864	-6.04902
		0.48964	-6.04888
		0.49064	-6.04866
		0.49164	-6.04847
		0.49264	-6.04844
		0.49364	-6.04854
		0.49464	-6.04864
		0.49564	-6.04867
		0.49664	-6.04855
		0.49764	-6.04831
		0.49863	-6.04789
		0.49963	-6.04738
		0.50063	-6.0469
		0.50163	-6.04643
		0.50262	-6.04587
		0.50362	-6.04529
		0.50462	-6.0447
		0.50562	-6.04401
		0.50661	-6.04334
		0.50761	-6.04267
		0.50861	-6.04193
		0.5096	-6.04122
		0.5106	-6.04066
		0.5116	-6.04038
		0.5126	-6.04029
		0.5136	-6.04021
		0.5146	-6.04006
		0.5156	-6.03991
		0.51659	-6.03973
		0.51759	-6.03958
		0.51859	-6.03943
		0.51959	-6.03938
		0.52059	-6.03947
		0.52159	-6.03965
		0.5226	-6.03983
		0.5236	-6.04011
		0.5246	-6.04044
		0.5256	-6.04079
		0.5266	-6.04122
		0.5276	-6.04166
		0.52861	-6.04208
		0.52961	-6.04252
		0.53061	-6.04293
		0.53161	-6.04324
		0.53261	-6.04338
		0.53361	-6.04329
		0.53461	-6.04308
		0.53561	-6.04277
		0.53661	-6.04236
		0.53761	-6.04186
		0.5386	-6.04134
		0.5396	-6.04083
		0.5406	-6.04026
		0.54159	-6.03965
		0.54259	-6.03899
		0.54359	-6.03833
		0.54458	-6.03761
		0.54558	-6.03685
		0.54658	-6.03606
		0.54757	-6.03519
		0.54857	-6.03424
		0.54956	-6.03332
		0.55056	-6.03244
		0.55155	-6.03157
		0.55255	-6.03065
		0.55355	-6.02969
		0.55454	-6.02881
		0.55554	-6.02799
		0.55653	-6.02722
		0.55753	-6.02651
		0.55853	-6.02591
		0.55952	-6.02543
		0.56052	-6.02512
		0.56152	-6.02497
		0.56252	-6.02489
		0.56352	-6.02486
		0.56452	-6.0249
		0.56552	-6.02494
		0.56652	-6.02508
		0.56752	-6.02527
		0.56853	-6.02554
		0.56953	-6.02586
		0.57053	-6.02619
		0.57153	-6.02645
		0.57253	-6.0266
		0.57353	-6.02666
		0.57453	-6.0268
		0.57553	-6.02685
		0.57653	-6.02678
		0.57753	-6.02667
		0.57853	-6.02658
		0.57953	-6.02648
		0.58053	-6.02636
		0.58153	-6.02624
		0.58253	-6.0261
		0.58353	-6.02595
		0.58453	-6.02579
		0.58553	-6.02563
		0.58653	-6.02557
		0.58752	-6.02548
		0.58852	-6.02542
		0.58952	-6.0254
		0.59052	-6.02538
		0.59152	-6.02528
		0.59252	-6.0251
		0.59352	-6.02488
		0.59452	-6.02471
		0.59552	-6.0244
		0.59652	-6.02403
		0.59752	-6.0237
		0.59851	-6.02337
		0.59951	-6.02302
		0.60051	-6.02272
		0.60151	-6.0224
		0.60251	-6.02203
		0.60351	-6.02167
		0.6045	-6.02135
		0.6055	-6.02105
		0.6065	-6.02083
		0.6075	-6.02057
		0.6085	-6.02032
		0.6095	-6.02002
		0.6105	-6.01959
		0.61149	-6.01902
		0.61249	-6.01836
		0.61349	-6.01768
		0.61448	-6.01699
		0.61548	-6.01613
		0.61647	-6.01523
		0.61747	-6.01434
		0.61847	-6.01333
		0.61946	-6.01232
		0.62045	-6.0112
		0.62145	-6.01004
		0.62244	-6.0089
		0.62344	-6.00781
		0.62443	-6.00675
		0.62543	-6.00565
		0.62642	-6.0045
		0.62742	-6.00329
		0.62841	-6.00208
		0.6294	-6.00087
		0.6304	-5.99969
		0.63139	-5.99854
		0.63239	-5.99747
		0.63338	-5.99646
		0.63438	-5.99541
		0.63537	-5.9943
		0.63637	-5.99327
		0.63736	-5.99235
		0.63836	-5.99137
		0.63935	-5.99052
		0.64035	-5.98973
		0.64135	-5.98907
		0.64234	-5.98858
		0.64334	-5.98823
		0.64434	-5.98798
		0.64534	-5.98773
		0.64634	-5.98753
		0.64734	-5.98749
		0.64834	-5.98748
		0.64934	-5.98747
		0.65034	-5.98744
		0.65134	-5.98735
		0.65234	-5.98723
		0.65334	-5.98701
		0.65433	-5.98669
		0.65533	-5.98629
		0.65633	-5.98577
		0.65733	-5.98518
		0.65832	-5.98444
		0.65932	-5.98368
		0.66032	-5.98275
		0.66131	-5.98188
		0.66231	-5.98109
		0.6633	-5.98028
		0.6643	-5.97941
		0.66529	-5.97842
		0.66629	-5.97745
		0.66729	-5.97657
		0.66828	-5.97565
		0.66928	-5.97474
		0.67027	-5.97381
		0.67127	-5.97283
		0.67226	-5.97178
		0.67326	-5.97061
		0.67425	-5.96937
		0.67524	-5.96809
		0.67624	-5.9668
		0.67723	-5.96551
		0.67822	-5.96418
		0.67922	-5.96285
		0.68021	-5.96143
		0.6812	-5.96014
		0.6822	-5.95888
		0.68319	-5.95757
		0.68419	-5.95632
		0.68518	-5.9551
		0.68617	-5.95406
		0.68717	-5.95311
		0.68817	-5.95209
		0.68916	-5.95106
		0.69015	-5.94996
		0.69115	-5.94877
		0.69214	-5.94751
		0.69314	-5.94623
		0.69413	-5.94501
		0.69512	-5.94379
		0.69612	-5.94261
		0.69711	-5.94146
		0.69811	-5.94026
		0.6991	-5.93912
		0.7001	-5.93802
		0.70109	-5.93709
		0.70209	-5.9362
		0.70308	-5.93534
		0.70408	-5.93455
		0.70508	-5.93378
		0.70607	-5.93308
		0.70707	-5.93233
		0.70806	-5.93151
		0.70906	-5.93064
		0.71006	-5.92971
		0.71105	-5.92869
		0.71205	-5.92761
		0.71304	-5.92655
		0.71403	-5.92549
		0.71503	-5.92439
		0.71602	-5.92331
		0.71702	-5.92219
		0.71801	-5.921
		0.71901	-5.91983
		0.72	-5.91865
		0.721	-5.91745
		0.72199	-5.91617
		0.72298	-5.91482
		0.72398	-5.91343
		0.72497	-5.91196
		0.72596	-5.91045
		0.72695	-5.9088
		0.72795	-5.90715
		0.72894	-5.90551
		0.72993	-5.90384
		0.73092	-5.90221
		0.73191	-5.90073
		0.73291	-5.89937
		0.7339	-5.89802
		0.73489	-5.89669
		0.73589	-5.89536
		0.73688	-5.89395
		0.73787	-5.89249
		0.73887	-5.89104
		0.73986	-5.88952
		0.74085	-5.88782
		0.74184	-5.88601
		0.74283	-5.88407
		0.74382	-5.88195
		0.74481	-5.87968
		0.7458	-5.87731
		0.74679	-5.8748
		0.74777	-5.87232
		0.74876	-5.86974
		0.74975	-5.86706
		0.75074	-5.86437
		0.75172	-5.86168
		0.75271	-5.85887
		0.75369	-5.85593
		0.75468	-5.85297
		0.75566	-5.84993
		0.75665	-5.84678
		0.75763	-5.84354
		0.75862	-5.8402
		0.7596	-5.83666
		0.76058	-5.83298
		0.76156	-5.82928
		0.76254	-5.82547
		0.76353	-5.82155
		0.76451	-5.81764
		0.76549	-5.81373
		0.76647	-5.80982
		0.76745	-5.80601
		0.76843	-5.80219
		0.76941	-5.79836
		0.77039	-5.79457
		0.77137	-5.79074
		0.77236	-5.78679
		0.77334	-5.78283
		0.77432	-5.77888
		0.7753	-5.77482
		0.77628	-5.77067
		0.77726	-5.76638
		0.77823	-5.76197
		0.77921	-5.75736
		0.78019	-5.7526
		0.78116	-5.74777
		0.78214	-5.74276
		0.78311	-5.73763
		0.78409	-5.73244
		0.78506	-5.72718
		0.78604	-5.72184
		0.78701	-5.71642
		0.78798	-5.71086
		0.78896	-5.70521
		0.78993	-5.69943
		0.7909	-5.69347
		0.79187	-5.68739
		0.79284	-5.68122
		0.79381	-5.67491
		0.79478	-5.6684
		0.79574	-5.66175
		0.79671	-5.65492
		0.79767	-5.64785
		0.79864	-5.6405
		0.7996	-5.63293
		0.80056	-5.6251
		0.80152	-5.61691
		0.80248	-5.60847
		0.80344	-5.59985
		0.8044	-5.59101
		0.80535	-5.58195
		0.80631	-5.5727
		0.80726	-5.56323
		0.80821	-5.55354
		0.80916	-5.54366
		0.81011	-5.53359
		0.81106	-5.52338
		0.81201	-5.51299
		0.81296	-5.50242
		0.81391	-5.49166
		0.81486	-5.48072
		0.8158	-5.46953
		0.81674	-5.45809
		0.81769	-5.44634
		0.81863	-5.43426
		0.81957	-5.42186
		0.8205	-5.40913
		0.82144	-5.39612
		0.82238	-5.38279
		0.82331	-5.36917
		0.82424	-5.3552
		0.82517	-5.34088
		0.8261	-5.32619
		0.82702	-5.31117
		0.82795	-5.29577
		0.82887	-5.27999
		0.82979	-5.26388
		0.83071	-5.24737
		0.83163	-5.2305
		0.83255	-5.21327
		0.83346	-5.19563
		0.83437	-5.17751
		0.83528	-5.15892
		0.83619	-5.13983
		0.83709	-5.12027
		0.83799	-5.10022
		0.83889	-5.0797
		0.83979	-5.05875
		0.84068	-5.03737
		0.84158	-5.01558
		0.84247	-4.99336
		0.84336	-4.97072
		0.84424	-4.94765
		0.84513	-4.92415
		0.84601	-4.90022
		0.84689	-4.87592
		0.84777	-4.85128
		0.84865	-4.82622
		0.84952	-4.80075
		0.8504	-4.77485
		0.85127	-4.74841
		0.85213	-4.72139
		0.853	-4.69382
		0.85386	-4.66565
		0.85472	-4.63693
		0.85558	-4.60768
		0.85643	-4.57788
		0.85728	-4.54757
		0.85813	-4.51674
		0.85898	-4.48541
		0.85982	-4.45352
		0.86066	-4.42108
		0.8615	-4.38811
		0.86234	-4.35464
		0.86317	-4.32061
		0.864	-4.28604
		0.86483	-4.25095
		0.86565	-4.21526
		0.86648	-4.17896
		0.8673	-4.14202
		0.86811	-4.10437
		0.86892	-4.06603
		0.86973	-4.02703
		0.87054	-3.98738
		0.87134	-3.94712
		0.87214	-3.90626
		0.87294	-3.86482
		0.87373	-3.82284
		0.87452	-3.78031
		0.87531	-3.73724
		0.8761	-3.69363
		0.87688	-3.64951
		0.87766	-3.6049
		0.87844	-3.55984
		0.87922	-3.51434
		0.88	-3.46847
		0.88077	-3.42217
		0.88154	-3.3754
		0.88231	-3.32822
		0.88308	-3.28064
		0.88384	-3.23265
		0.8846	-3.18432
		0.88536	-3.13566
		0.88613	-3.08674
		0.88688	-3.03759
		0.88764	-2.98826
		0.8884	-2.93879
		0.88916	-2.88919
		0.88991	-2.83946
		0.89067	-2.78962
		0.89142	-2.73969
		0.89218	-2.68972
		0.89293	-2.63972
		0.89369	-2.58972
		0.89444	-2.53974
		0.8952	-2.48979
		0.89596	-2.43987
		0.89671	-2.39001
		0.89747	-2.34023
		0.89822	-2.29055
		0.89898	-2.241
		0.89974	-2.19164
		0.9005	-2.14251
		0.90126	-2.09367
		0.90202	-2.04513
		0.90278	-1.99693
		0.90355	-1.94911
		0.90432	-1.90167
		0.90509	-1.85462
		0.90586	-1.80802
		0.90663	-1.76189
		0.90741	-1.71626
		0.90819	-1.67114
		0.90897	-1.62654
		0.90975	-1.5825
		0.91054	-1.53904
		0.91133	-1.49616
		0.91212	-1.45389
		0.91292	-1.41225
		0.91372	-1.37125
		0.91452	-1.33092
		0.91533	-1.29127
		0.91614	-1.25232
		0.91695	-1.21408
		0.91777	-1.17656
		0.91858	-1.13977
		0.91941	-1.10372
		0.92024	-1.06841
		0.92107	-1.03385
		0.9219	-1.00004
		0.92274	-0.96698
		0.92358	-0.93468
		0.92443	-0.90312
		0.92527	-0.87233
		0.92613	-0.84228
		0.92698	-0.81298
		0.92784	-0.78444
		0.92871	-0.75664
		0.92957	-0.72958
		0.93045	-0.70325
		0.93132	-0.67765
		0.9322	-0.65278
		0.93308	-0.62862
		0.93397	-0.60517
		0.93485	-0.58242
		0.93575	-0.56035
		0.93664	-0.53896
		0.93754	-0.51824
		0.93844	-0.49817
		0.93935	-0.47874
		0.94025	-0.45993
		0.94116	-0.44175
		0.94208	-0.42416
		0.943	-0.40716
		0.94391	-0.39074
		0.94484	-0.37489
		0.94576	-0.35959
		0.94669	-0.34484
		0.94762	-0.33061
		0.94855	-0.3169
		0.94949	-0.30369
		0.95043	-0.29098
		0.95137	-0.27874
		0.95231	-0.26696
		0.95325	-0.25564
		0.9542	-0.24474
		0.95515	-0.23427
		0.9561	-0.2242
		0.95705	-0.21452
		0.95801	-0.20522
		0.95896	-0.19627
		0.95992	-0.18768
		0.96088	-0.17943
		0.96184	-0.17151
		0.9628	-0.1639
		0.96377	-0.15661
		0.96473	-0.14961
		0.9657	-0.1429
		0.96667	-0.13647
		0.96764	-0.13032
		0.96861	-0.12442
		0.96958	-0.11877
		0.97056	-0.11337
		0.97153	-0.1082
		0.97251	-0.10325
		0.97348	-0.09852
		0.97446	-0.09399
		0.97544	-0.08966
		0.97642	-0.08553
		0.9774	-0.08158
		0.97838	-0.0778
		0.97936	-0.0742
		0.98035	-0.07076
		0.98133	-0.06749
		0.98232	-0.06436
		0.9833	-0.06139
		0.98429	-0.05855
		0.98527	-0.05585
		0.98626	-0.05328
		0.98725	-0.05083
		0.98824	-0.0485
		0.98923	-0.04628
		0.99022	-0.04417
		0.99121	-0.04215
		0.9922	-0.04022
		0.99319	-0.03839
		0.99418	-0.03664
		0.99517	-0.03497
		0.99616	-0.03338
		0.99716	-0.03186
		0.99815	-0.03041
		0.99914	-0.02904
		1.00014	-0.02773
		1.00113	-0.02649
		1.00212	-0.02531
		1.00312	-0.02418
		1.00411	-0.02311
		1.00511	-0.02209
		1.0061	-0.02112
		1.0071	-0.0202
		1.00809	-0.01932
		1.00909	-0.01849
		1.01009	-0.01769
		1.01108	-0.01693
		1.01208	-0.0162
		1.01308	-0.01551
		1.01407	-0.01485
		1.01507	-0.01421
		1.01607	-0.01361
		1.01706	-0.01304
		1.01806	-0.01249
		1.01906	-0.01197
		1.02006	-0.01147
		1.02105	-0.011
		1.02205	-0.01055
		1.02305	-0.01012
		1.02405	-0.00972
		1.02505	-0.00933
		1.02604	-0.00897
		1.02704	-0.00862
		1.02804	-0.00829
		1.02904	-0.00798
		1.03004	-0.00768
		1.03104	-0.00739
		1.03203	-0.00712
		1.03303	-0.00686
		1.03403	-0.00661
		1.03503	-0.00637
		1.03603	-0.00615
		1.03703	-0.00593
		1.03803	-0.00572
		1.03903	-0.00553
		1.04003	-0.00534
		1.04103	-0.00516
		1.04202	-0.00498
		1.04302	-0.00482
		1.04402	-0.00466
		1.04502	-0.00451
		1.04602	-0.00437
		1.04702	-0.00423
		1.04802	-0.0041
		1.04902	-0.00397
		1.05002	-0.00385
		1.05102	-0.00373
		1.05202	-0.00362
		1.05302	-0.00351
		1.05402	-0.0034
		1.05502	-0.0033
		1.05602	-0.0032
		1.05702	-0.00311
		1.05801	-0.00302
		1.05901	-0.00293
		1.06001	-0.00285
		1.06101	-0.00276
		1.06201	-0.00267
		1.06301	-0.00258
		1.06401	-0.0025
		1.06501	-0.00242
		1.06601	-0.00234
		1.06701	-0.00227
		1.06801	-0.0022
		1.06901	-0.00213
		1.07001	-0.00206
		1.07101	-0.002
		1.07201	-0.00194
		1.07301	-0.00188
		1.07401	-0.00182
		1.07501	-0.00177
[truncated: 2,008 more rows]

## Sheet: Figure 3d
Figure 3d
	Data 1	Log J\-(K)(A/mgPt)	E-Ir(V vs.RHE）
	com-Pt/C	-1.24715	0.10392
		-1.24722	0.10466
		-1.24727	0.10571
		-1.24733	0.10675
		-1.24738	0.10774
		-1.24743	0.10867
		-1.24748	0.10966
		-1.24752	0.11063
		-1.24756	0.11162
		-1.2476	0.1126
		-1.24763	0.11357
		-1.24766	0.11455
		-1.24769	0.11554
		-1.24771	0.11654
		-1.24773	0.11755
		-1.24775	0.11857
		-1.24776	0.11958
		-1.24777	0.12054
		-1.24777	0.12154
		-1.24778	0.12253
		-1.24777	0.12353
		-1.24776	0.12457
		-1.24775	0.12558
		-1.24773	0.12658
		-1.24771	0.12758
		-1.24769	0.12861
		-1.24766	0.12959
		-1.24763	0.1306
		-1.2476	0.1316
		-1.24757	0.13264
		-1.24754	0.13363
		-1.2475	0.13465
		-1.24746	0.13564
		-1.24742	0.13668
		-1.24738	0.13772
		-1.24733	0.13875
		-1.24728	0.13975
		-1.24724	0.14077
		-1.24718	0.14177
		-1.24713	0.14272
		-1.24708	0.14374
		-1.24702	0.14484
		-1.24696	0.14586
		-1.2469	0.14689
		-1.24685	0.14791
		-1.24679	0.14893
		-1.24673	0.14991
		-1.24667	0.15093
		-1.24661	0.152
		-1.24655	0.15302
		-1.24649	0.15404
		-1.24644	0.15508
		-1.24638	0.15614
		-1.24633	0.15714
		-1.24627	0.15812
		-1.24622	0.15916
		-1.24617	0.16016
		-1.24613	0.16118
		-1.24608	0.16218
		-1.24604	0.16322
		-1.246	0.16422
		-1.24596	0.16524
		-1.24593	0.16625
		-1.2459	0.16727
		-1.24587	0.16829
		-1.24585	0.16931
		-1.24582	0.17029
		-1.2458	0.17131
		-1.24579	0.17231
		-1.24577	0.17333
		-1.24575	0.17435
		-1.24574	0.17531
		-1.24572	0.17633
		-1.24571	0.17733
		-1.2457	0.17834
		-1.24569	0.17934
		-1.24568	0.18036
		-1.24567	0.1814
		-1.24566	0.18238
		-1.24565	0.18336
		-1.24564	0.18434
		-1.24563	0.18534
		-1.24562	0.18636
		-1.24561	0.18738
		-1.2456	0.18838
		-1.24559	0.18939
		-1.24557	0.19041
		-1.24556	0.19141
		-1.24555	0.19239
		-1.24554	0.19337
		-1.24552	0.19441
		-1.24551	0.19545
		-1.24549	0.19647
		-1.24548	0.19747
		-1.24546	0.19844
		-1.24545	0.1994
		-1.24544	0.20042
		-1.24542	0.20144
		-1.24541	0.2025
		-1.2454	0.20348
		-1.24538	0.20448
		-1.24537	0.2055
		-1.24536	0.20646
		-1.24535	0.20746
		-1.24534	0.20846
		-1.24533	0.20948
		-1.24532	0.2105
		-1.24531	0.21154
		-1.2453	0.21252
		-1.24529	0.21352
		-1.24528	0.21454
		-1.24528	0.2155
		-1.24527	0.21652
		-1.24526	0.21751
		-1.24525	0.21851
		-1.24524	0.21949
		-1.24523	0.22053
		-1.24522	0.22155
		-1.24521	0.22253
		-1.2452	0.2235
		-1.2452	0.22456
		-1.24519	0.22558
		-1.24518	0.22658
		-1.24517	0.22755
		-1.24517	0.22853
		-1.24516	0.22955
		-1.24516	0.23056
		-1.24515	0.23156
		-1.24515	0.23256
		-1.24515	0.23355
		-1.24515	0.23455
		-1.24515	0.23559
		-1.24516	0.23658
		-1.24516	0.2376
		-1.24516	0.2386
		-1.24517	0.23959
		-1.24517	0.24061
		-1.24517	0.24159
		-1.24517	0.24254
		-1.24518	0.2435
		-1.24518	0.24456
		-1.24518	0.24553
		-1.24518	0.24649
		-1.24518	0.24753
		-1.24518	0.24854
		-1.24518	0.2495
		-1.24518	0.25052
		-1.24518	0.25155
		-1.24518	0.25255
		-1.24517	0.25357
		-1.24517	0.25456
		-1.24516	0.25556
		-1.24516	0.25658
		-1.24515	0.25755
		-1.24515	0.25857
		-1.24514	0.25961
		-1.24513	0.2606
		-1.24513	0.2616
		-1.24512	0.26259
		-1.24512	0.26357
		-1.24511	0.26457
		-1.24511	0.26558
		-1.24511	0.26658
		-1.24511	0.26758
		-1.24511	0.26857
		-1.24511	0.26957
		-1.24512	0.2706
		-1.24512	0.2716
		-1.24513	0.27257
		-1.24514	0.27355
		-1.24514	0.27456
		-1.24515	0.27556
		-1.24516	0.27657
		-1.24517	0.27757
		-1.24517	0.27854
		-1.24518	0.27952
		-1.24519	0.28054
		-1.2452	0.28155
		-1.24521	0.28253
		-1.24521	0.28354
		-1.24522	0.28454
		-1.24523	0.28555
		-1.24524	0.28655
		-1.24525	0.28752
		-1.24526	0.28854
		-1.24526	0.28955
		-1.24527	0.29051
		-1.24528	0.29148
		-1.24529	0.2925
		-1.2453	0.2935
		-1.24531	0.29449
		-1.24532	0.29549
		-1.24533	0.29648
		-1.24534	0.2975
		-1.24535	0.29851
		-1.24536	0.29949
		-1.24537	0.30047
		-1.24538	0.30146
		-1.2454	0.30246
		-1.2454	0.30348
		-1.24541	0.30445
		-1.24542	0.30545
		-1.24543	0.30647
		-1.24543	0.30744
		-1.24544	0.30846
		-1.24544	0.30946
		-1.24544	0.31045
		-1.24545	0.31141
		-1.24545	0.31243
		-1.24546	0.31341
		-1.24546	0.31438
		-1.24547	0.3154
		-1.24548	0.31644
		-1.24549	0.31746
		-1.2455	0.31845
		-1.24551	0.31943
		-1.24551	0.32045
		-1.24552	0.32147
		-1.24553	0.32244
		-1.24554	0.32342
		-1.24555	0.3244
		-1.24556	0.3254
		-1.24557	0.32644
		-1.24557	0.32744
		-1.24558	0.32835
		-1.24559	0.32931
		-1.2456	0.33041
		-1.24561	0.33139
		-1.24562	0.33231
		-1.24563	0.33333
		-1.24564	0.33436
		-1.24565	0.33534
		-1.24566	0.33638
		-1.24567	0.33736
		-1.24568	0.33834
		-1.24569	0.33932
		-1.2457	0.3404
		-1.24571	0.34137
		-1.24572	0.34237
		-1.24572	0.34337
		-1.24572	0.34435
		-1.24573	0.34533
		-1.24573	0.34633
		-1.24573	0.34733
		-1.24572	0.34833
		-1.24572	0.34933
		-1.24572	0.35033
		-1.24572	0.35132
		-1.24572	0.3523
		-1.24572	0.35328
		-1.24572	0.35432
		-1.24572	0.35532
		-1.24572	0.35634
		-1.24572	0.35734
		-1.24572	0.35836
		-1.24573	0.35934
		-1.24573	0.36036
		-1.24573	0.36137
		-1.24573	0.36233
		-1.24573	0.36335
		-1.24573	0.36433
		-1.24574	0.36535
		-1.24574	0.36635
		-1.24574	0.36735
		-1.24575	0.36833
		-1.24575	0.36933
		-1.24576	0.37035
		-1.24576	0.37129
		-1.24577	0.37231
		-1.24578	0.3733
		-1.24579	0.37426
		-1.24579	0.37528
		-1.2458	0.37632
		-1.24581	0.3773
		-1.24581	0.3783
		-1.24582	0.3793
		-1.24582	0.38026
		-1.24583	0.38128
		-1.24583	0.38232
		-1.24583	0.3833
		-1.24583	0.3843
		-1.24583	0.3853
		-1.24583	0.38628
		-1.24583	0.38728
		-1.24583	0.38832
		-1.24583	0.38931
		-1.24582	0.39031
		-1.24582	0.39131
		-1.24582	0.39229
		-1.24581	0.39329
		-1.24581	0.39431
		-1.2458	0.39531
		-1.2458	0.39625
		-1.2458	0.39727
		-1.2458	0.39827
		-1.24579	0.39931
		-1.24579	0.40035
		-1.24579	0.40133
		-1.24579	0.40233
		-1.24579	0.40333
		-1.24579	0.40431
		-1.24579	0.40533
		-1.24579	0.40631
		-1.24579	0.40727
		-1.24579	0.40831
		-1.24579	0.40933
		-1.2458	0.41033
		-1.2458	0.41133
		-1.2458	0.41233
		-1.2458	0.41331
		-1.2458	0.41431
		-1.2458	0.4153
		-1.2458	0.41632
		-1.2458	0.41732
		-1.2458	0.41828
		-1.2458	0.41926
		-1.2458	0.42026
		-1.2458	0.42126
		-1.24579	0.42226
		-1.24579	0.4233
		-1.24578	0.42436
		-1.24578	0.42538
		-1.24577	0.42636
		-1.24576	0.4273
		-1.24575	0.42822
		-1.24575	0.4293
		-1.24574	0.43036
		-1.24573	0.43136
		-1.24572	0.43232
		-1.24571	0.43334
		-1.24571	0.43434
		-1.2457	0.43536
		-1.24569	0.43638
		-1.24569	0.43738
		-1.24568	0.43836
		-1.24568	0.43938
		-1.24568	0.44036
		-1.24567	0.44136
		-1.24567	0.44234
		-1.24567	0.44332
		-1.24566	0.44434
		-1.24566	0.44536
		-1.24566	0.44636
		-1.24566	0.44736
		-1.24566	0.44836
		-1.24566	0.44938
		-1.24566	0.45038
		-1.24566	0.45136
		-1.24565	0.45234
		-1.24565	0.45334
		-1.24565	0.45436
		-1.24565	0.45534
		-1.24565	0.45636
		-1.24565	0.45738
		-1.24564	0.45838
		-1.24564	0.45942
		-1.24563	0.4604
		-1.24563	0.46136
		-1.24562	0.46238
		-1.24562	0.46338
		-1.24561	0.46436
		-1.24561	0.46538
		-1.2456	0.46638
		-1.2456	0.46736
		-1.2456	0.46838
		-1.24559	0.46936
		-1.24559	0.47038
		-1.24559	0.47138
		-1.24559	0.47238
		-1.24559	0.4734
		-1.24559	0.4744
		-1.24559	0.47542
		-1.24558	0.47642
		-1.24558	0.47744
		-1.24558	0.4784
		-1.24558	0.4794
		-1.24557	0.4804
		-1.24557	0.48138
		-1.24557	0.48236
		-1.24556	0.4834
		-1.24556	0.4844
		-1.24556	0.48538
		-1.24555	0.48638
		-1.24555	0.48738
		-1.24555	0.48838
		-1.24555	0.48938
		-1.24555	0.4904
		-1.24555	0.49142
		-1.24556	0.4924
		-1.24556	0.49342
		-1.24556	0.49442
		-1.24556	0.49544
		-1.24556	0.49644
		-1.24556	0.49738
		-1.24556	0.4984
		-1.24556	0.4994
		-1.24556	0.5004
		-1.24556	0.50142
		-1.24556	0.5024
		-1.24556	0.50338
		-1.24556	0.50438
		-1.24556	0.5054
		-1.24556	0.50638
		-1.24556	0.50736
		-1.24556	0.50838
		-1.24556	0.50938
		-1.24557	0.51038
		-1.24557	0.51138
		-1.24557	0.51238
		-1.24557	0.5134
		-1.24557	0.51442
		-1.24557	0.5154
		-1.24557	0.51644
		-1.24558	0.5174
		-1.24558	0.51838
		-1.24558	0.5194
		-1.24558	0.52045
		-1.24558	0.52137
		-1.24558	0.52239
		-1.24559	0.52339
		-1.24559	0.52437
		-1.24559	0.52541
		-1.2456	0.52639
		-1.24561	0.52741
		-1.24561	0.52833
		-1.24562	0.52937
		-1.24562	0.53039
		-1.24563	0.53139
		-1.24564	0.53239
		-1.24564	0.53335
		-1.24565	0.53437
		-1.24565	0.53533
		-1.24566	0.53637
		-1.24566	0.53739
		-1.24567	0.53839
		-1.24567	0.53933
		-1.24567	0.54031
		-1.24567	0.54137
		-1.24567	0.54239
		-1.24567	0.54339
		-1.24567	0.54437
		-1.24567	0.54537
		-1.24567	0.54631
		-1.24567	0.54733
		-1.24566	0.54835
		-1.24566	0.54937
		-1.24566	0.55037
		-1.24566	0.55133
		-1.24566	0.55235
		-1.24566	0.55335
		-1.24567	0.55437
		-1.24567	0.55539
		-1.24567	0.55637
		-1.24567	0.55737
		-1.24567	0.55835
		-1.24568	0.55939
		-1.24568	0.56033
		-1.24568	0.56133
		-1.24569	0.56239
		-1.2457	0.56335
		-1.2457	0.56437
		-1.24571	0.56537
		-1.24572	0.56631
		-1.24573	0.56733
		-1.24575	0.56829
		-1.24576	0.56927
		-1.24577	0.57029
		-1.24578	0.57133
		-1.24579	0.57233
		-1.2458	0.57333
		-1.24581	0.57433
		-1.24582	0.57531
		-1.24582	0.57629
		-1.24583	0.57733
		-1.24583	0.57829
		-1.24583	0.57927
		-1.24583	0.58023
		-1.24583	0.58123
		-1.24584	0.58223
		-1.24584	0.58325
		-1.24584	0.58429
		-1.24584	0.58529
		-1.24584	0.58632
		-1.24584	0.58732
		-1.24584	0.58832
		-1.24583	0.58932
		-1.24583	0.59034
		-1.24583	0.59132
		-1.24583	0.5923
		-1.24582	0.5933
		-1.24582	0.59432
		-1.24581	0.59532
		-1.24581	0.59628
		-1.24581	0.5973
		-1.2458	0.5983
		-1.2458	0.59928
		-1.2458	0.60028
		-1.2458	0.6013
		-1.2458	0.6023
		-1.2458	0.6033
		-1.2458	0.6043
		-1.2458	0.6053
		-1.2458	0.60632
		-1.2458	0.60734
		-1.24581	0.6083
		-1.24581	0.6093
		-1.24581	0.61032
		-1.24581	0.61132
		-1.24581	0.6123
		-1.24581	0.61328
		-1.24582	0.61428
		-1.24582	0.61532
		-1.24583	0.61632
		-1.24584	0.61728
		-1.24585	0.6183
		-1.24586	0.61928
		-1.24587	0.62028
		-1.24588	0.62124
		-1.2459	0.62226
		-1.24591	0.62326
		-1.24592	0.62428
		-1.24593	0.62526
		-1.24594	0.62624
		-1.24595	0.62724
		-1.24596	0.62826
		-1.24597	0.62926
		-1.24597	0.63024
		-1.24598	0.6312
		-1.24598	0.63221
		-1.24598	0.63323
		-1.24599	0.63421
		-1.24599	0.63521
		-1.24599	0.63619
		-1.24599	0.63719
		-1.24599	0.63815
		-1.24599	0.63925
		-1.24599	0.64035
		-1.24598	0.64127
		-1.24598	0.64229
		-1.24598	0.64327
		-1.24598	0.64423
		-1.24597	0.64523
		-1.24597	0.64621
		-1.24597	0.64721
		-1.24597	0.64823
		-1.24597	0.64925
		-1.24597	0.65025
		-1.24597	0.65125
		-1.24598	0.65223
		-1.24598	0.65323
		-1.24599	0.65423
		-1.246	0.65523
		-1.246	0.65621
		-1.24601	0.65723
		-1.24602	0.65823
		-1.24603	0.65924
		-1.24604	0.66024
		-1.24604	0.66122
		-1.24605	0.6622
		-1.24606	0.66318
		-1.24606	0.66418
		-1.24607	0.66518
		-1.24608	0.66618
		-1.24608	0.66718
		-1.24608	0.6682
		-1.24609	0.6692
		-1.2461	0.67018
		-1.2461	0.67118
		-1.24611	0.67218
		-1.24612	0.67318
		-1.24613	0.67418
		-1.24614	0.67518
		-1.24615	0.67616
		-1.24615	0.67718
		-1.24617	0.6782
		-1.24618	0.67916
		-1.24619	0.68016
		-1.2462	0.68115
		-1.24621	0.68217
		-1.24623	0.68317
		-1.24624	0.68413
		-1.24625	0.68511
		-1.24626	0.68613
		-1.24627	0.68717
		-1.24629	0.68813
		-1.2463	0.68907
		-1.24631	0.69009
		-1.24632	0.69103
		-1.24634	0.69207
		-1.24635	0.69305
		-1.24636	0.69407
		-1.24637	0.69507
		-1.24638	0.69609
		-1.24639	0.69709
		-1.2464	0.69807
		-1.24642	0.69909
		-1.24643	0.70008
		-1.24644	0.70108
		-1.24645	0.70204
		-1.24646	0.70304
		-1.24647	0.70406
		-1.24648	0.70512
		-1.24649	0.7061
		-1.2465	0.70702
		-1.24652	0.70798
		-1.24653	0.709
		-1.24655	0.71
		-1.24657	0.711
		-1.24659	0.712
		-1.24661	0.71298
		-1.24664	0.71394
		-1.24666	0.71492
		-1.24668	0.71598
		-1.24671	0.71698
		-1.24674	0.71798
		-1.24676	0.71896
		-1.24679	0.71995
		-1.24681	0.72093
		-1.24684	0.72187
		-1.24686	0.72287
		-1.24689	0.72389
		-1.24691	0.72489
		-1.24694	0.72583
		-1.24696	0.72681
		-1.24699	0.72783
		-1.24702	0.72887
		-1.24704	0.72985
		-1.24707	0.73079
		-1.2471	0.73179
		-1.24712	0.73279
		-1.24715	0.73381
		-1.24718	0.73479
		-1.2472	0.73578
		-1.24723	0.73674
		-1.24725	0.73774
		-1.24728	0.73874
		-1.2473	0.7397
		-1.24733	0.74066
		-1.24735	0.7417
		-1.24738	0.74272
		-1.2474	0.74372
		-1.24743	0.74468
		-1.24746	0.74564
		-1.24749	0.74665
		-1.24752	0.74765
		-1.24755	0.74863
		-1.24758	0.74963
		-1.24761	0.75063
		-1.24765	0.75161
		-1.24769	0.75259
		-1.24772	0.75357
		-1.24777	0.75457
		-1.24781	0.75553
		-1.24785	0.75649
		-1.2479	0.7575
		-1.24795	0.7585
		-1.248	0.75948
		-1.24805	0.76044
		-1.24811	0.76142
		-1.24816	0.76242
		-1.24822	0.76338
		-1.24829	0.76438
		-1.24835	0.76537
		-1.24842	0.76631
		-1.24848	0.76727
		-1.24856	0.76825
		-1.24863	0.76921
		-1.24871	0.77019
		-1.24878	0.77117
		-1.24886	0.77215
		-1.24895	0.7731
		-1.24903	0.77408
		-1.24912	0.77508
		-1.24921	0.77606
		-1.2493	0.77704
		-1.24939	0.77798
		-1.24948	0.77895
		-1.24958	0.77987
		-1.24968	0.78081
		-1.24979	0.78179
		-1.24989	0.78279
		-1.25	0.78375
		-1.25012	0.78471
		-1.25024	0.78564
		-1.25036	0.7866
		-1.25049	0.78758
		-1.25062	0.78854
		-1.25076	0.7895
		-1.2509	0.79047
		-1.25105	0.79139
		-1.2512	0.79235
		-1.25136	0.79331
		-1.25152	0.79425
		-1.25169	0.79519
		-1.25186	0.79612
		-1.25204	0.79704
		-1.25223	0.79796
		-1.25242	0.7989
		-1.25262	0.79986
		-1.25283	0.8008
		-1.25305	0.80173
		-1.25327	0.80265
		-1.2535	0.80357
		-1.25375	0.80451
		-1.254	0.80544
		-1.25426	0.80636
		-1.25452	0.80728
		-1.2548	0.80818
		-1.25509	0.8091
		-1.25538	0.81002
		-1.25569	0.81093
		-1.256	0.81183
		-1.25633	0.81273
		-1.25667	0.81361
		-1.25702	0.81451
		-1.25738	0.81542
		-1.25776	0.81632
		-1.25814	0.8172
		-1.25854	0.8181
		-1.25895	0.81899
		-1.25938	0.81988
		-1.25981	0.82076
		-1.26027	0.82163
		-1.26073	0.82249
		-1.26121	0.82335
		-1.26171	0.82422
		-1.26222	0.8251
		-1.26275	0.82596
		-1.26329	0.82684
		-1.26385	0.82772
		-1.26443	0.82859
		-1.26503	0.82944
		-1.26564	0.8303
		-1.26628	0.83115
		-1.26693	0.832
		-1.26761	0.83284
		-1.2683	0.83369
		-1.26902	0.83453
		-1.26976	0.83537
		-1.27053	0.83621
		-1.27131	0.83705
		-1.27213	0.83788
		-1.27297	0.83871
		-1.27383	0.83954
		-1.27473	0.84037
		-1.27565	0.84119
		-1.2766	0.84202
		-1.27757	0.84284
		-1.27858	0.84366
		-1.27962	0.84447
		-1.28069	0.84529
		-1.28179	0.8461
		-1.28292	0.84692
		-1.28409	0.84773
		-1.28529	0.84855
		-1.28652	0.84936
		-1.28779	0.85018
		-1.28909	0.85098
		-1.29043	0.85179
		-1.29181	0.8526
		-1.29323	0.85341
		-1.29468	0.85422
		-1.29618	0.85502
		-1.29773	0.85582
		-1.29931	0.85663
		-1.30094	0.85744
		-1.30262	0.85825
		-1.30434	0.85906
		-1.30612	0.85987
		-1.30794	0.86067
		-1.30982	0.86147
		-1.31175	0.86228
		-1.31373	0.86309
		-1.31577	0.86389
		-1.31787	0.8647
		-1.32002	0.86551
		-1.32224	0.86632
		-1.32451	0.86713
		-1.32686	0.86794
		-1.32926	0.86875
		-1.33174	0.86956
		-1.33428	0.87038
		-1.33689	0.87119
		-1.33958	0.87201
		-1.34233	0.87282
		-1.34517	0.87364
		-1.34807	0.87446
		-1.35106	0.87529
		-1.35413	0.87611
		-1.35728	0.87694
		-1.36051	0.87776
		-1.36382	0.87859
		-1.36723	0.87943
		-1.37072	0.88026
		-1.3743	0.8811
		-1.37798	0.88193
		-1.38175	0.88277
		-1.38561	0.88361
		-1.38958	0.88445
		-1.39365	0.8853
		-1.39782	0.88614
		-1.4021	0.887
		-1.40648	0.88785
		-1.41098	0.8887
		-1.41558	0.88956
		-1.42031	0.89042
		-1.42514	0.89128
		-1.4301	0.89214
		-1.43518	0.89301
		-1.44038	0.89388
		-1.44571	0.89475
		-1.45115	0.89562
		-1.45673	0.89649
		-1.46244	0.89737
		-1.46827	0.89825
		-1.47424	0.89913
		-1.48035	0.90002
		-1.48658	0.90091
		-1.49295	0.9018
		-1.49946	0.90269
		-1.50611	0.90358
		-1.5129	0.90448
		-1.51984	0.90537
		-1.52691	0.90628
		-1.53413	0.90718
		-1.54149	0.90809
		-1.549	0.90899
		-1.55666	0.9099
		-1.56446	0.91082
		-1.57241	0.91173
		-1.5805	0.91265
		-1.58874	0.91357
		-1.59714	0.91449
		-1.60567	0.91541
		-1.61436	0.91633
		-1.62319	0.91726
		-1.63218	0.91819
		-1.64131	0.91912
		-1.65059	0.92005
		-1.66001	0.92098
		-1.66958	0.92192
		-1.67931	0.92286
		-1.68918	0.9238
		-1.69918	0.92474
		-1.70934	0.92568
		-1.71963	0.92663
		-1.73005	0.92757
		-1.74062	0.92852
		-1.75131	0.92947
		-1.76214	0.93042
		-1.77309	0.93137
		-1.78414	0.93233
		-1.79532	0.93328
		-1.80662	0.93424
		-1.81801	0.9352
		-1.82951	0.93616
		-1.84112	0.93712
		-1.85282	0.93808
		-1.86463	0.93905
		-1.87653	0.94001
		-1.88853	0.94098
		-1.90061	0.94194
		-1.9128	0.94291
		-1.92506	0.94388
		-1.93741	0.94485
		-1.94985	0.94582
		-1.96237	0.94679
		-1.97498	0.94777
		-1.98765	0.94874
		-2.0004	0.94971
		-2.01321	0.95069
		-2.02609	0.95167
		-2.03903	0.95265
		-2.05201	0.95362
		-2.06507	0.9546
		-2.07817	0.95558
		-2.09129	0.95656
		-2.10447	0.95754
		-2.11764	0.95852
		-2.13088	0.9595
		-2.14409	0.96049
		-2.15733	0.96147
		-2.1706	0.96246
		-2.18381	0.96344
		-2.19708	0.96443
		-2.21028	0.96541
		-2.2235	0.9664
		-2.23669	0.96739
		-2.24981	0.96837
		-2.26292	0.96936
		-2.27596	0.97035
		-2.28896	0.97134
		-2.30187	0.97233
		-2.31474	0.97332
		-2.32753	0.97431
		-2.34028	0.9753
		-2.3529	0.97629
		-2.36549	0.97728
		-2.37802	0.97827
		-2.39047	0.97926
		-2.40283	0.98026
		-2.41512	0.98125
		-2.42734	0.98224
		-2.43945	0.98323
		-2.45159	0.98423
		-2.46359	0.98522
		-2.4755	0.98621
		-2.48738	0.98721
		-2.49904	0.9882
		-2.51073	0.9892
		-2.52224	0.99019
		-2.53373	0.99119
		-2.5451	0.99218
		-2.55633	0.99318
		-2.56738	0.99417
		-2.57845	0.99517
		-2.58931	0.99616
		-2.60005	0.99716
		-2.61076	0.99816
		-2.6213	0.99915
		-2.63178	1.00015
		-2.64207	1.00114
		-2.65238	1.00214
		-2.66246	1.00314
		-2.67255	1.00413
		-2.68249	1.00513
		-2.69229	1.00613
		-2.70191	1.00712
		-2.71162	1.00812
		-2.72114	1.00912
		-2.73059	1.01012
		-2.73981	1.01111
		-2.74909	1.01211
		-2.75827	1.01311
		-2.76733	1.01411
		-2.77627	1.0151
		-2.78507	1.0161
		-2.7939	1.0171
		-2.80256	1.0181
		-2.81105	1.0191
		-2.81936	1.02009
		-2.82765	1.02109
		-2.83591	1.02209
		-2.84396	1.02309
		-2.85197	1.02409
		-2.85974	1.02509
		-2.86765	1.02608
		-2.8753	1.02708
		-2.88309	1.02808
		-2.89059	1.02908
		-2.89824	1.03008
		-2.9058	1.03108
		-2.91327	1.03208
		-2.92064	1.03307
		-2.92815	1.03407
		-2.93555	1.03507
		-2.94284	1.03607
		-2.95026	1.03707
		-2.95756	1.03807
		-2.96499	1.03907
		-2.97203	1.04007
		-2.97945	1.04107
		-2.98646	1.04206
		-2.99387	1.04306
		-3.00113	1.04406
		-3.00823	1.04506
		-3.01545	1.04606
		-3.0225	1.04706
		-3.02967	1.04806
		-3.03666	1.04906
		-3.04376	1.05006
		-3.05067	1.05106
		-3.0577	1.05205
		-3.06484	1.05305
		-3.07177	1.05405
		-3.07882	1.05505
		-3.08599	1.05605
		-3.09293	1.05705
		-3.09999	1.05805
		-3.1068	1.05905
		-3.11373	1.06005
		-3.12077	1.06105
		-3.12831	1.06205
		-3.13521	1.06305
		-3.14262	1.06405
		-3.14976	1.06504
		-3.15702	1.06604
		-3.16441	1.06704
		-3.17151	1.06804
	Data 2	Log J\-(K)(A/mgPt)	E-Ir(V vs.RHE）
		-1.06154	0.10886
		-1.0615	0.10988
		-1.06145	0.11089
		-1.06141	0.1119
		-1.06137	0.11291
		-1.06133	0.11393
		-1.06129	0.11494
		-1.06125	0.11595
		-1.06121	0.11696
		-1.06117	0.11798
		-1.06113	0.11899
		-1.06109	0.12
		-1.06105	0.12101
		-1.06101	0.12202
		-1.06097	0.12304
		-1.06093	0.12405
		-1.0609	0.12506
		-1.06086	0.12607
		-1.06082	0.12708
		-1.06078	0.12809
		-1.06075	0.1291
		-1.06072	0.13011
		-1.06069	0.13112
		-1.06066	0.13213
		-1.06063	0.13314
		-1.0606	0.13415
		-1.06057	0.13516
		-1.06053	0.13617
		-1.06049	0.13718
		-1.06045	0.13819
		-1.06041	0.13921
		-1.06037	0.14022
		-1.06033	0.14123
		-1.06029	0.14225
		-1.06025	0.14326
		-1.06021	0.14427
		-1.06017	0.14528
		-1.06013	0.1463
		-1.06009	0.14731
		-1.06005	0.14832
		-1.06002	0.14933
		-1.05999	0.15034
		-1.05996	0.15135
		-1.05993	0.15235
		-1.05991	0.15336
		-1.05988	0.15437
		-1.05985	0.15538
		-1.05982	0.15639
		-1.05979	0.1574
		-1.05976	0.15841
		-1.05973	0.15942
		-1.0597	0.16043
		-1.05968	0.16143
		-1.05965	0.16244
		-1.05962	0.16345
		-1.0596	0.16446
		-1.05957	0.16547
		-1.05955	0.16647
		-1.05953	0.16748
		-1.05951	0.16849
		-1.0595	0.16949
		-1.05948	0.17049
		-1.05947	0.1715
		-1.05946	0.1725
		-1.05945	0.17351
		-1.05944	0.17451
		-1.05943	0.17551
		-1.05942	0.17652
		-1.05941	0.17752
		-1.0594	0.17852
		-1.05939	0.17953
		-1.05937	0.18053
		-1.05936	0.18153
		-1.05935	0.18254
		-1.05933	0.18354
		-1.05932	0.18455
		-1.05931	0.18555
		-1.0593	0.18655
		-1.05929	0.18756
		-1.05928	0.18856
		-1.05927	0.18956
		-1.05927	0.19056
		-1.05926	0.19157
		-1.05925	0.19257
		-1.05924	0.19357
		-1.05923	0.19458
		-1.05921	0.19558
		-1.0592	0.19658
		-1.05919	0.19759
		-1.05918	0.19859
		-1.05917	0.19959
		-1.05916	0.2006
		-1.05914	0.2016
		-1.05914	0.2026
		-1.05913	0.20361
		-1.05913	0.20461
		-1.05913	0.20561
		-1.05913	0.20661
		-1.05912	0.20761
		-1.05912	0.20861
		-1.05912	0.20961
		-1.05911	0.21061
		-1.05911	0.21161
		-1.0591	0.21261
		-1.0591	0.21362
		-1.05909	0.21462
		-1.05908	0.21562
		-1.05907	0.21662
		-1.05906	0.21763
		-1.05905	0.21863
		-1.05904	0.21964
		-1.05902	0.22064
		-1.05901	0.22164
		-1.059	0.22265
		-1.05899	0.22365
		-1.05898	0.22465
		-1.05897	0.22566
		-1.05896	0.22666
		-1.05895	0.22766
		-1.05894	0.22867
		-1.05893	0.22967
		-1.05892	0.23067
		-1.05891	0.23167
		-1.0589	0.23268
		-1.0589	0.23368
		-1.05889	0.23468
		-1.05888	0.23568
		-1.05888	0.23669
		-1.05887	0.23769
		-1.05886	0.23869
		-1.05886	0.23969
		-1.05885	0.24069
		-1.05885	0.24169
		-1.05884	0.2427
		-1.05884	0.2437
		-1.05883	0.2447
		-1.05883	0.2457
		-1.05882	0.2467
		-1.05881	0.24771
		-1.0588	0.24871
		-1.05879	0.24971
		-1.05878	0.25071
		-1.05878	0.25172
		-1.05877	0.25272
		-1.05876	0.25372
		-1.05876	0.25472
		-1.05875	0.25573
		-1.05874	0.25673
		-1.05874	0.25773
		-1.05873	0.25873
		-1.05872	0.25973
		-1.05872	0.26074
		-1.05871	0.26174
		-1.0587	0.26274
		-1.05869	0.26374
		-1.05868	0.26475
		-1.05868	0.26575
		-1.05867	0.26675
		-1.05866	0.26775
		-1.05866	0.26876
		-1.05865	0.26976
		-1.05865	0.27076
		-1.05865	0.27176
		-1.05865	0.27276
		-1.05865	0.27376
		-1.05866	0.27476
		-1.05866	0.27575
		-1.05866	0.27675
		-1.05866	0.27775
		-1.05866	0.27875
		-1.05866	0.27975
		-1.05866	0.28075
		-1.05866	0.28175
		-1.05866	0.28275
		-1.05866	0.28375
		-1.05866	0.28475
		-1.05866	0.28575
		-1.05865	0.28676
		-1.05865	0.28776
		-1.05864	0.28876
		-1.05863	0.28976
		-1.05863	0.29076
		-1.05862	0.29177
		-1.05861	0.29277
		-1.05861	0.29377
		-1.0586	0.29477
		-1.05858	0.29578
		-1.05857	0.29678
		-1.05856	0.29778
		-1.05855	0.29879
		-1.05854	0.29979
		-1.05854	0.30079
		-1.05853	0.3018
		-1.05852	0.3028
		-1.05852	0.3038
		-1.05852	0.3048
		-1.05852	0.3058
		-1.05852	0.3068
		-1.05852	0.3078
		-1.05853	0.3088
		-1.05853	0.30979
		-1.05854	0.31079
		-1.05855	0.31179
		-1.05856	0.31279
		-1.05857	0.31378
		-1.05858	0.31478
		-1.05859	0.31578
		-1.0586	0.31677
		-1.05861	0.31777
		-1.05861	0.31877
		-1.05862	0.31977
		-1.05863	0.32076
		-1.05864	0.32176
		-1.05865	0.32276
		-1.05866	0.32375
		-1.05867	0.32475
		-1.05868	0.32575
		-1.05869	0.32675
		-1.0587	0.32774
		-1.0587	0.32874
		-1.05871	0.32974
		-1.05872	0.33074
		-1.05872	0.33173
		-1.05873	0.33273
		-1.05874	0.33373
		-1.05875	0.33473
		-1.05875	0.33572
		-1.05876	0.33672
		-1.05877	0.33772
		-1.05877	0.33872
		-1.05878	0.33971
		-1.05879	0.34071
		-1.0588	0.34171
		-1.05881	0.34271
		-1.05882	0.3437
		-1.05883	0.3447
		-1.05883	0.3457
		-1.05884	0.3467
		-1.05884	0.3477
		-1.05885	0.34869
		-1.05885	0.34969
		-1.05885	0.35069
		-1.05885	0.35169
		-1.05884	0.3527
		-1.05884	0.3537
		-1.05883	0.3547
		-1.05883	0.3557
		-1.05882	0.3567
		-1.05881	0.35771
		-1.05881	0.35871
		-1.0588	0.35971
		-1.0588	0.36071
		-1.0588	0.36171
		-1.0588	0.36271
		-1.0588	0.36371
		-1.0588	0.36471
		-1.0588	0.36571
		-1.0588	0.36671
		-1.0588	0.36771
		-1.0588	0.36871
		-1.0588	0.36971
		-1.05881	0.37071
		-1.05881	0.37171
		-1.05881	0.37271
		-1.05881	0.37371
		-1.05881	0.37471
		-1.05882	0.3757
		-1.05882	0.3767
		-1.05883	0.3777
		-1.05884	0.3787
		-1.05885	0.37969
		-1.05886	0.38069
		-1.05887	0.38169
		-1.05888	0.38268
		-1.05889	0.38368
		-1.0589	0.38468
		-1.05891	0.38567
		-1.05892	0.38667
		-1.05892	0.38767
		-1.05893	0.38867
		-1.05893	0.38967
		-1.05893	0.39067
		-1.05893	0.39167
		-1.05893	0.39267
		-1.05893	0.39367
		-1.05893	0.39467
		-1.05892	0.39567
		-1.05892	0.39667
		-1.05891	0.39767
		-1.05891	0.39867
		-1.0589	0.39968
		-1.0589	0.40068
		-1.05889	0.40168
		-1.05887	0.40269
		-1.05886	0.40369
		-1.05884	0.4047
		-1.05883	0.4057
		-1.05881	0.40671
		-1.05879	0.40771
		-1.05878	0.40872
		-1.05876	0.40972
		-1.05874	0.41073
		-1.05873	0.41173
		-1.05872	0.41274
		-1.05871	0.41374
		-1.0587	0.41474
		-1.05869	0.41574
		-1.05869	0.41674
		-1.05869	0.41774
		-1.05869	0.41874
		-1.0587	0.41974
		-1.0587	0.42074
		-1.05871	0.42174
		-1.05872	0.42274
		-1.05873	0.42373
		-1.05874	0.42473
		-1.05875	0.42573
		-1.05876	0.42672
		-1.05878	0.42772
		-1.05879	0.42871
		-1.05881	0.42971
		-1.05883	0.4307
		-1.05885	0.43169
		-1.05887	0.43269
		-1.05889	0.43368
		-1.0589	0.43468
		-1.05892	0.43567
		-1.05893	0.43667
		-1.05894	0.43766
		-1.05895	0.43866
		-1.05896	0.43966
		-1.05897	0.44066
		-1.05897	0.44166
		-1.05897	0.44265
		-1.05898	0.44365
		-1.05898	0.44465
		-1.05898	0.44565
		-1.05898	0.44665
		-1.05898	0.44765
		-1.05898	0.44865
		-1.05898	0.44965
		-1.05898	0.45065
		-1.05898	0.45165
		-1.05899	0.45265
		-1.05899	0.45365
		-1.05899	0.45465
		-1.05899	0.45565
		-1.05899	0.45665
		-1.05899	0.45765
		-1.05898	0.45865
		-1.05898	0.45965
		-1.05898	0.46065
		-1.05898	0.46165
		-1.05898	0.46265
		-1.05898	0.46365
		-1.05898	0.46465
		-1.05898	0.46565
		-1.05898	0.46665
		-1.05899	0.46765
		-1.05899	0.46865
		-1.059	0.46965
		-1.05901	0.47064
		-1.05902	0.47164
		-1.05903	0.47264
		-1.05903	0.47364
		-1.05903	0.47464
		-1.05903	0.47564
		-1.05903	0.47664
		-1.05903	0.47764
		-1.05903	0.47864
		-1.05903	0.47964
		-1.05903	0.48064
		-1.05903	0.48164
		-1.05903	0.48264
		-1.05902	0.48364
		-1.05902	0.48464
		-1.05902	0.48564
		-1.05902	0.48664
		-1.05902	0.48764
		-1.05902	0.48864
		-1.05902	0.48964
		-1.05903	0.49064
		-1.05903	0.49164
		-1.05903	0.49264
		-1.05903	0.49364
		-1.05903	0.49464
		-1.05903	0.49564
		-1.05903	0.49664
		-1.05903	0.49764
		-1.05904	0.49863
		-1.05905	0.49963
		-1.05905	0.50063
		-1.05906	0.50163
		-1.05907	0.50262
		-1.05908	0.50362
		-1.05909	0.50462
		-1.0591	0.50562
		-1.05911	0.50661
		-1.05912	0.50761
		-1.05913	0.50861
		-1.05914	0.5096
		-1.05915	0.5106
		-1.05915	0.5116
		-1.05916	0.5126
		-1.05916	0.5136
		-1.05916	0.5146
		-1.05916	0.5156
		-1.05916	0.51659
		-1.05917	0.51759
		-1.05917	0.51859
		-1.05917	0.51959
		-1.05917	0.52059
		-1.05917	0.52159
		-1.05916	0.5226
		-1.05916	0.5236
		-1.05915	0.5246
		-1.05915	0.5256
		-1.05914	0.5266
		-1.05913	0.5276
		-1.05913	0.52861
		-1.05912	0.52961
		-1.05911	0.53061
		-1.05911	0.53161
		-1.05911	0.53261
		-1.05911	0.53361
		-1.05911	0.53461
		-1.05912	0.53561
		-1.05912	0.53661
		-1.05913	0.53761
		-1.05914	0.5386
		-1.05915	0.5396
		-1.05916	0.5406
		-1.05917	0.54159
		-1.05918	0.54259
		-1.05919	0.54359
		-1.0592	0.54458
		-1.05921	0.54558
		-1.05922	0.54658
		-1.05924	0.54757
		-1.05925	0.54857
		-1.05926	0.54956
		-1.05928	0.55056
		-1.05929	0.55155
		-1.05931	0.55255
		-1.05932	0.55355
		-1.05933	0.55454
		-1.05935	0.55554
		-1.05936	0.55653
		-1.05937	0.55753
		-1.05938	0.55853
		-1.05939	0.55952
		-1.05939	0.56052
		-1.05939	0.56152
		-1.0594	0.56252
		-1.0594	0.56352
		-1.0594	0.56452
		-1.0594	0.56552
		-1.05939	0.56652
		-1.05939	0.56752
		-1.05939	0.56853
		-1.05938	0.56953
		-1.05938	0.57053
		-1.05937	0.57153
		-1.05937	0.57253
		-1.05937	0.57353
		-1.05937	0.57453
		-1.05937	0.57553
		-1.05937	0.57653
		-1.05937	0.57753
		-1.05937	0.57853
		-1.05937	0.57953
		-1.05937	0.58053
		-1.05937	0.58153
		-1.05938	0.58253
		-1.05938	0.58353
		-1.05938	0.58453
		-1.05938	0.58553
		-1.05939	0.58653
		-1.05939	0.58752
		-1.05939	0.58852
		-1.05939	0.58952
		-1.05939	0.59052
		-1.05939	0.59152
		-1.05939	0.59252
		-1.0594	0.59352
		-1.0594	0.59452
		-1.0594	0.59552
		-1.05941	0.59652
		-1.05941	0.59752
		-1.05942	0.59851
		-1.05943	0.59951
		-1.05943	0.60051
		-1.05944	0.60151
		-1.05944	0.60251
		-1.05945	0.60351
		-1.05945	0.6045
		-1.05946	0.6055
		-1.05946	0.6065
		-1.05946	0.6075
		-1.05947	0.6085
		-1.05947	0.6095
		-1.05948	0.6105
		-1.05949	0.61149
		-1.0595	0.61249
		-1.05951	0.61349
		-1.05952	0.61448
		-1.05953	0.61548
		-1.05955	0.61647
		-1.05956	0.61747
		-1.05958	0.61847
		-1.05959	0.61946
		-1.05961	0.62045
		-1.05963	0.62145
		-1.05965	0.62244
		-1.05966	0.62344
		-1.05968	0.62443
		-1.0597	0.62543
		-1.05972	0.62642
		-1.05974	0.62742
		-1.05975	0.62841
		-1.05977	0.6294
		-1.05979	0.6304
		-1.05981	0.63139
		-1.05983	0.63239
		-1.05984	0.63338
		-1.05986	0.63438
		-1.05988	0.63537
		-1.05989	0.63637
		-1.05991	0.63736
		-1.05992	0.63836
		-1.05994	0.63935
		-1.05995	0.64035
		-1.05996	0.64135
		-1.05997	0.64234
		-1.05997	0.64334
		-1.05998	0.64434
		-1.05998	0.64534
		-1.05998	0.64634
		-1.05998	0.64734
		-1.05998	0.64834
		-1.05999	0.64934
		-1.05999	0.65034
		-1.05999	0.65134
		-1.05999	0.65234
		-1.05999	0.65334
		-1.06	0.65433
		-1.06	0.65533
		-1.06001	0.65633
		-1.06002	0.65733
		-1.06003	0.65832
		-1.06005	0.65932
		-1.06006	0.66032
		-1.06007	0.66131
		-1.06009	0.66231
		-1.0601	0.6633
		-1.06011	0.6643
		-1.06013	0.66529
		-1.06014	0.66629
		-1.06016	0.66729
		-1.06017	0.66828
		-1.06019	0.66928
		-1.0602	0.67027
		-1.06022	0.67127
		-1.06023	0.67226
		-1.06025	0.67326
		-1.06027	0.67425
		-1.06029	0.67524
		-1.06031	0.67624
		-1.06033	0.67723
		-1.06035	0.67822
		-1.06038	0.67922
		-1.0604	0.68021
		-1.06042	0.6812
		-1.06044	0.6822
		-1.06046	0.68319
		-1.06048	0.68419
		-1.0605	0.68518
		-1.06052	0.68617
		-1.06053	0.68717
		-1.06055	0.68817
		-1.06056	0.68916
		-1.06058	0.69015
		-1.0606	0.69115
		-1.06062	0.69214
		-1.06064	0.69314
		-1.06066	0.69413
		-1.06068	0.69512
		-1.0607	0.69612
		-1.06072	0.69711
		-1.06074	0.69811
		-1.06076	0.6991
		-1.06077	0.7001
		-1.06079	0.70109
		-1.0608	0.70209
		-1.06082	0.70308
		-1.06083	0.70408
		-1.06084	0.70508
		-1.06085	0.70607
		-1.06086	0.70707
		-1.06088	0.70806
		-1.06089	0.70906
		-1.06091	0.71006
		-1.06092	0.71105
		-1.06094	0.71205
		-1.06096	0.71304
		-1.06098	0.71403
		-1.06099	0.71503
		-1.06101	0.71602
		-1.06103	0.71702
		-1.06105	0.71801
		-1.06107	0.71901
		-1.06109	0.72
		-1.0611	0.721
		-1.06113	0.72199
		-1.06115	0.72298
		-1.06117	0.72398
		-1.06119	0.72497
		-1.06122	0.72596
		-1.06124	0.72695
		-1.06127	0.72795
		-1.0613	0.72894
		-1.06133	0.72993
		-1.06135	0.73092
		-1.06138	0.73191
		-1.0614	0.73291
		-1.06142	0.7339
		-1.06144	0.73489
		-1.06146	0.73589
		-1.06149	0.73688
		-1.06151	0.73787
		-1.06153	0.73887
		-1.06156	0.73986
		-1.06159	0.74085
		-1.06162	0.74184
		-1.06165	0.74283
		-1.06168	0.74382
		-1.06172	0.74481
		-1.06176	0.7458
		-1.0618	0.74679
		-1.06184	0.74777
		-1.06188	0.74876
		-1.06193	0.74975
		-1.06197	0.75074
		-1.06201	0.75172
		-1.06206	0.75271
		-1.06211	0.75369
		-1.06216	0.75468
		-1.06221	0.75566
		-1.06226	0.75665
		-1.06231	0.75763
		-1.06237	0.75862
		-1.06243	0.7596
		-1.06249	0.76058
		-1.06255	0.76156
		-1.06261	0.76254
		-1.06268	0.76353
		-1.06274	0.76451
		-1.06281	0.76549
		-1.06287	0.76647
		-1.06294	0.76745
		-1.063	0.76843
		-1.06306	0.76941
		-1.06313	0.77039
		-1.06319	0.77137
		-1.06326	0.77236
		-1.06333	0.77334
		-1.06339	0.77432
		-1.06346	0.7753
		-1.06353	0.77628
		-1.0636	0.77726
		-1.06368	0.77823
		-1.06376	0.77921
		-1.06384	0.78019
		-1.06392	0.78116
		-1.064	0.78214
		-1.06409	0.78311
		-1.06418	0.78409
		-1.06427	0.78506
		-1.06436	0.78604
		-1.06446	0.78701
		-1.06455	0.78798
		-1.06465	0.78896
		-1.06475	0.78993
		-1.06485	0.7909
		-1.06496	0.79187
		-1.06506	0.79284
		-1.06517	0.79381
		-1.06529	0.79478
		-1.0654	0.79574
		-1.06552	0.79671
		-1.06565	0.79767
		-1.06578	0.79864
		-1.06591	0.7996
		-1.06605	0.80056
		-1.06619	0.80152
		-1.06634	0.80248
		-1.0665	0.80344
		-1.06665	0.8044
		-1.06682	0.80535
		-1.06698	0.80631
		-1.06715	0.80726
		-1.06733	0.80821
		-1.06751	0.80916
		-1.06769	0.81011
		-1.06788	0.81106
		-1.06807	0.81201
		-1.06826	0.81296
		-1.06846	0.81391
		-1.06866	0.81486
		-1.06887	0.8158
		-1.06908	0.81674
		-1.0693	0.81769
		-1.06953	0.81863
		-1.06976	0.81957
		-1.07	0.8205
		-1.07025	0.82144
		-1.0705	0.82238
		-1.07076	0.82331
		-1.07103	0.82424
		-1.07131	0.82517
		-1.07159	0.8261
		-1.07189	0.82702
		-1.07219	0.82795
		-1.0725	0.82887
		-1.07282	0.82979
		-1.07315	0.83071
		-1.07349	0.83163
		-1.07383	0.83255
		-1.07419	0.83346
		-1.07456	0.83437
		-1.07494	0.83528
		-1.07534	0.83619
		-1.07575	0.83709
		-1.07617	0.83799
		-1.0766	0.83889
		-1.07704	0.83979
		-1.0775	0.84068
		-1.07797	0.84158
		-1.07845	0.84247
		-1.07895	0.84336
		-1.07946	0.84424
		-1.07998	0.84513
		-1.08052	0.84601
		-1.08107	0.84689
		-1.08163	0.84777
		-1.08221	0.84865
		-1.0828	0.84952
		-1.08341	0.8504
		-1.08403	0.85127
		-1.08468	0.85213
		-1.08535	0.853
		-1.08604	0.85386
		-1.08674	0.85472
		-1.08747	0.85558
		-1.08823	0.85643
		-1.089	0.85728
		-1.0898	0.85813
		-1.09061	0.85898
		-1.09146	0.85982
		-1.09233	0.86066
		-1.09322	0.8615
		-1.09414	0.86234
		-1.09509	0.86317
		-1.09606	0.864
		-1.09707	0.86483
		-1.0981	0.86565
		-1.09917	0.86648
		-1.10028	0.8673
		-1.10142	0.86811
		-1.10261	0.86892
		-1.10383	0.86973
		-1.10509	0.87054
		-1.1064	0.87134
		-1.10775	0.87214
		-1.10914	0.87294
		-1.11058	0.87373
		-1.11206	0.87452
		-1.11359	0.87531
		-1.11518	0.8761
		-1.11681	0.87688
		-1.11849	0.87766
		-1.12023	0.87844
		-1.12202	0.87922
		-1.12387	0.88
		-1.12578	0.88077
		-1.12775	0.88154
		-1.12978	0.88231
		-1.13188	0.88308
		-1.13405	0.88384
		-1.13629	0.8846
		-1.13861	0.88536
		-1.14099	0.88613
		-1.14345	0.88688
		-1.14599	0.88764
		-1.1486	0.8884
		-1.1513	0.88916
		-1.15408	0.88991
		-1.15694	0.89067
		-1.1599	0.89142
		-1.16294	0.89218
		-1.16608	0.89293
		-1.16932	0.89369
		-1.17266	0.89444
		-1.17611	0.8952
		-1.17966	0.89596
		-1.18333	0.89671
		-1.18711	0.89747
		-1.19102	0.89822
		-1.19505	0.89898
		-1.19921	0.89974
		-1.2035	0.9005
		-1.20791	0.90126
		-1.21246	0.90202
		-1.21715	0.90278
		-1.22198	0.90355
		-1.22695	0.90432
		-1.23208	0.90509
		-1.23735	0.90586
		-1.24278	0.90663
		-1.24836	0.90741
		-1.25411	0.90819
		-1.26002	0.90897
		-1.2661	0.90975
		-1.27236	0.91054
		-1.27879	0.91133
		-1.2854	0.91212
		-1.2922	0.91292
		-1.29918	0.91372
		-1.30635	0.91452
		-1.31371	0.91533
		-1.32126	0.91614
		-1.32901	0.91695
		-1.33696	0.91777
		-1.34511	0.91858
		-1.35346	0.91941
		-1.36202	0.92024
		-1.37079	0.92107
		-1.37976	0.9219
		-1.38896	0.92274
		-1.39836	0.92358
		-1.40799	0.92443
		-1.41782	0.92527
		-1.42789	0.92613
		-1.43817	0.92698
		-1.44867	0.92784
		-1.4594	0.92871
		-1.47035	0.92957
		-1.48152	0.93045
		-1.49292	0.93132
		-1.50453	0.9322
		-1.51637	0.93308
		-1.52843	0.93397
		-1.54071	0.93485
		-1.55321	0.93575
		-1.56593	0.93664
		-1.57887	0.93754
		-1.59202	0.93844
		-1.60539	0.93935
		-1.61898	0.94025
		-1.63278	0.94116
		-1.64679	0.94208
		-1.66102	0.943
		-1.67545	0.94391
		-1.69009	0.94484
		-1.70492	0.94576
		-1.71995	0.94669
		-1.73517	0.94762
		-1.75058	0.94855
		-1.76618	0.94949
		-1.78194	0.95043
		-1.79789	0.95137
		-1.81401	0.95231
		-1.83028	0.95325
		-1.84674	0.9542
		-1.86335	0.95515
		-1.88013	0.9561
		-1.89707	0.95705
		-1.91417	0.95801
		-1.93146	0.95896
		-1.9489	0.95992
		-1.96649	0.96088
		-1.98423	0.96184
		-2.00215	0.9628
		-2.02018	0.96377
		-2.03837	0.96473
		-2.05669	0.9657
		-2.07515	0.96667
		-2.09369	0.96764
		-2.11239	0.96861
		-2.1312	0.96958
		-2.1501	0.97056
		-2.16911	0.97153
		-2.18824	0.97251
		-2.20744	0.97348
		-2.22677	0.97446
		-2.24619	0.97544
		-2.26565	0.97642
		-2.28521	0.9774
		-2.30487	0.97838
		-2.32455	0.97936
		-2.34431	0.98035
		-2.36405	0.98133
		-2.38389	0.98232
		-2.40366	0.9833
		-2.42352	0.98429
		-2.44335	0.98527
		-2.46316	0.98626
		-2.48298	0.98725
		-2.50277	0.98824
		-2.52256	0.98923
		-2.54229	0.99022
		-2.56211	0.99121
		-2.58198	0.9922
		-2.60174	0.99319
		-2.62155	0.99418
		-2.64139	0.99517
		-2.66119	0.99616
		-2.68105	0.99716
		-2.70091	0.99815
		-2.72058	0.99914
		-2.74029	1.00014
		-2.75984	1.00113
		-2.77933	1.00212
		-2.79887	1.00312
		-2.81826	1.00411
		-2.8376	1.00511
		-2.85685	1.0061
		-2.87596	1.0071
		-2.89508	1.00809
		-2.91393	1.00909
		-2.93294	1.01009
		-2.95181	1.01108
		-2.97077	1.01208
		-2.98949	1.01308
		-3.00821	1.01407
		-3.02717	1.01507
		-3.04576	1.01607
		-3.06419	1.01706
		-3.08276	1.01806
		-3.1011	1.01906
		-3.1195	1.02006
		-3.13755	1.02105
		-3.15557	1.02205
		-3.17353	1.02305
		-3.19094	1.02405
		-3.20863	1.02505
		-3.22562	1.02604
		-3.24282	1.02704
		-3.25969	1.02804
		-3.27616	1.02904
		-3.29272	1.03004
		-3.30936	1.03104
		-3.32546	1.03203
		-3.34155	1.03303
		-3.3576	1.03403
		-3.3736	1.03503
		-3.38881	1.03603
		-3.40457	1.03703
		-3.42018	1.03803
		-3.4348	1.03903
		-3.44994	1.04003
		-3.46478	1.04103
		-3.48015	1.04202
		-3.4943	1.04302
		-3.50891	1.04402
		-3.52309	1.04502
		-3.53674	1.04602
		-3.55085	1.04702
		-3.56437	1.04802
		-3.57833	1.04902
		-3.59163	1.05002
		-3.60535	1.05102
		-3.61832	1.05202
		-3.6317	1.05302
		-3.6455	1.05402
		-3.65843	1.05502
		-3.67177	1.05602
		-3.68414	1.05702
		-3.69687	1.05801
		-3.70998	1.05901
		-3.72199	1.06001
		-3.7359	1.06101
		-3.75027	1.06201
		-3.76514	1.06301
		-3.7788	1.06401
		-3.7929	1.06501
		-3.80748	1.06601
		-3.82065	1.06701
		-3.83424	1.06801
	Data 3	Log J\-(K)(A/mgPt)	E-Ir(V vs.RHE）
		-0.84433	0.11268
		-0.84415	0.11379
		-0.84397	0.11485
		-0.84379	0.11601
		-0.84362	0.11706
		-0.84344	0.11802
		-0.84327	0.11904
		-0.84311	0.12009
		-0.84294	0.12107
		-0.84278	0.12214
		-0.84262	0.12306
		-0.84246	0.1242
		-0.84231	0.12523
		-0.84216	0.12603
		-0.84201	0.12716
		-0.84186	0.12828
		-0.84172	0.12916
		-0.84157	0.13023
[truncated: 1,961 more rows]

[truncated: 26 more sheets: Figure 3e, Figure 3f, Figure 4a, Figure 4b, Figure 4c, Figure 4d, Figure 4e, Figure 5a, Figure 5b, Figure 5c, S2, S3, S4, S5, S6, S7, S8, S9, S10, S11 …]
